# Supplementary material for: Morphological variability within the indigenous sheep population of Benin
Source: PLoS One. 2021 Oct 19;16(10):e0258761. doi: 10.1371/journal.pone.0258761 (PMC8525752; doi:10.1371/journal.pone.0258761)
Supplement: S1 Database — (XLSX) [file pone.0258761.s010.xlsx]

## Sheet: Quantitative
ID_troup	ID_animal	Vegz	Loc	PHZ (MPZ: Mekrou-Pendjari zone, CAZ: Chaine Atacora zone, BNZ: Borgou-Nord zone, BSZ: Borgou-Sud zone, BZ: Bassila zone, CZ: Coastal zone, PoZ: Pobe zone, PlZ: Plateau zone, VOZ: Oueme Valley zone, ZZ: Zou zone)	WH	RH	SH	BH	CD	RD	CW	SIL	BL	HL	HW	EL	MD	NL	NG	TL	HG	CC	AG	BD	RL	RW	TC	HC	BW	MI	IGS	IAT	USI	BI	IP	CDI	SI	Ba	IBR	PI	IC	BR	TD
1	1	ZGS	nikki	BSZ	74.6	74.3	50.8	72.6	30.7	33.5	15.8	70.8	95.8	24.8	12	16.5	25.4	30.8	31.5	46.3	79.5	91.5	89.3	30.5	13.6	11.4	8.3	21.5	38	50.94	1.43	0.54	58.85	10.44	83.82	41.15	105.35	0.32	89.06	1.23	48.39	0.68	1.56
4	10	ZGS	nikki	BSZ	69.6	69.8	45.3	64.5	32	33	17.6	64.8	88.7	22.5	9	12.5	27	25.8	28	36	80	96.5	90.4	39.5	13.8	12.3	7	17.8	43	61.78	1.18	0.39	54.02	8.75	89.13	48.98	107.41	0.3	81	1.27	40	0.65	1.77
7	13	ZGS	nikki	BSZ	57.8	57.7	35.3	57.3	26	28	13.5	53.5	77.6	18.5	9.3	11	16.8	22.8	22.6	30.6	67.3	77.5	70.5	33	10.8	9.8	6.3	17.5	25	43.25	1.22	0.42	55.02	9.36	90.74	44.98	108.04	0.3	79.49	1.32	50.27	0.61	1.91
7	14	ZGS	nikki	BSZ	68.7	68.5	44.5	66.8	31.5	32	15.4	60.8	88.9	22.3	9.8	15.5	21.6	26.5	24.6	32.6	77.4	91.6	86.9	39.3	13.8	10.4	7	18.5	32	46.58	1.18	0.49	54.15	9.04	75.36	45.85	112.99	0.3	78.55	1.27	43.95	0.65	1.74
7	15	ZGS	nikki	BSZ	59.5	59.7	38.4	58.6	25.5	27	13.5	57.6	79.6	19.8	9	12.5	19.5	25.3	24.5	26	64.6	77.8	73.8	34.3	12.8	9.6	5.8	17.5	25	42.02	1.33	0.49	57.14	8.98	75	42.86	103.3	0.36	89.16	1.28	45.45	0.64	1.68
11	20	ZGS	nikki	BSZ	59.8	59.6	37.5	58.6	26	27	12.8	54.5	79.8	19.2	8.4	11.5	18.8	22.5	22.4	27.6	65.6	77.4	69.9	31	10.8	9.4	6.2	15.3	23	38.46	1.3	0.44	56.52	9.45	87.04	43.48	109.72	0.31	83.08	1.29	43.75	0.63	1.75
11	19	ZGS	nikki	BSZ	63.7	63.5	39.8	61.8	27.5	30	12.6	59.5	83.9	20.3	9	12	17.6	25.4	24.6	29.5	68.3	84.8	76.5	38.6	13.4	10	6	16.5	27	42.39	1.32	0.44	56.83	8.78	74.63	43.17	107.06	0.39	87.12	1.3	44.33	0.63	1.72
2	3	ZGS	nikki	BSZ	73.5	73.7	46.8	68.6	34.5	34.5	14.8	68.8	99.4	25.4	11.3	16	23.8	29.5	32.5	41.3	81.8	93.5	91.5	46.5	17.5	12.5	8.2	19.5	46	62.59	1.13	0.46	53.06	10.02	71.43	46.94	106.83	0.43	84.11	1.29	44.49	0.64	1.75
10	16	ZGS	nikki	BSZ	54.5	54.7	34.5	52.6	27	28.5	14.6	53.8	77.5	19.5	8.6	11	18.8	21.8	25.7	25.3	69.5	86.8	81.5	35	11.8	10	6.2	16.4	30	55.05	1.02	0.41	50.46	8.92	84.75	49.54	101.3	0.3	77.41	1.29	44.1	0.63	1.01
10	17	ZGS	nikki	BSZ	57.6	57.5	39.3	55.8	26.5	28.5	12	53.6	78.6	19.3	8.8	12	18.8	21.8	21.5	28.3	63.5	80.5	74.6	32.5	11.6	9.8	6	15.5	24	41.67	1.17	0.45	53.99	9.45	84.48	46.01	107.46	0.36	84.41	1.23	45.6	0.68	1.62
10	18	ZGS	nikki	BSZ	57.3	57.4	38.4	55.4	27.5	29	14.6	55.4	80.5	19.5	9	12	20.5	21.8	23.8	27	70.8	90.9	84.8	40.5	11.4	9.3	6.7	16.5	31	54.10	1.08	0.44	52.01	9.46	81.58	47.99	103.43	0.26	78.25	1.25	46.15	0.67	1.84
14	21	ZGS	nikki	BSZ	59.7	59.5	38.4	57.6	26.5	27	14.5	53.8	77.6	18.7	8.6	10	17.9	21.5	24.6	27	67.5	78.5	70.3	36	11.6	9	5.8	15.5	25	41.88	1.25	0.38	55.61	8.59	77.59	44.39	110.97	0.27	79.7	1.27	45.99	0.65	1.76
2	4	ZGS	nikki	BSZ	82.6	83.5	53.8	80.5	33	38	15.8	67.6	99.8	25.6	11.5	25	24.5	30.5	26	52.8	81.5	93.4	89.5	46.5	15.5	11.6	7.8	20.5	45	54.48	1.5	0.76	60.05	9.57	74.84	39.95	122.19	0.34	82.94	1.28	44.92	0.64	1.51
3	6	ZGS	nikki	BSZ	67.5	67.5	44.3	65.4	29	30.5	14.5	62.5	86.8	22.5	9.5	12	20.6	27.6	24.5	33.8	74.5	85.5	80.5	38.5	12.8	9.8	6.5	18.5	33	48.89	1.33	0.41	57.04	8.72	76.56	42.96	108	0.30	83.89	1.26	42.22	0.66	1.68
3	7	ZGS	nikki	BSZ	64.6	64.3	43.3	62.8	28.6	29.5	13.6	60.5	84.7	20.3	9.5	13	20.6	24.6	24.8	33.8	69.3	84.5	78.8	35.5	12.8	10.4	6.6	18.6	20	30.96	1.26	0.45	55.73	9.52	81.25	44.27	106.78	0.34	87.3	1.24	46.8	0.67	1.6
2	2	ZGS	nikki	BSZ	63.4	63.5	39.5	61.5	28	30	14	57.8	85.4	21.3	9	11	24.5	28.4	24.6	29.6	71.8	85.6	79.6	32	12.8	9.8	7.5	15.4	30	47.32	1.26	0.39	55.84	10.45	76.56	44.16	109.69	0.32	80.5	1.3	42.25	0.62	1.82
	1	ZGS	N'Dali	BSZ	52.5	53.5	37.6	51.5	25	24	12.5	53.2	78.5	18.6	8.5	10.5	18.5	21.9	20.5	27.8	58.8	64.5	61.5	31	10.6	8.6	6	16	20	38.1	1.1	0.42	52.38	10.2	81.13	47.62	98.68	0.29	90.48	1.21	45.70	0.7	1.56
	2	ZGS	N'Dali	BSZ	50	50.5	33.5	47.5	24.5	23	14	51	71.8	18	8.6	11	19	21.5	25	27.2	61.4	66.5	63.5	28.6	10	9.6	6.8	16	22	44	1.04	0.45	51	11.07	96	49	98.04	0.28	83.06	1.25	47.78	0.66	1.83
	3	ZGS	N'Dali	BSZ	55.5	54.5	36.8	53.5	24.8	23.5	14.5	54.8	78.8	17.6	8.5	12	19.5	22	21.8	27.5	61.5	67	63.5	28	10.8	8.6	6.8	17	23	41.44	1.24	0.48	55.32	11.06	79.63	44.68	101.28	0.26	89.11	1.24	48.3	0.68	1.67
	4	ZGS	N'Dali	BSZ	58.5	59.5	38.5	56	28	25	13.5	56.8	79	17	9	10	19	24.5	23.5	27.4	66	70.5	69	33	12	8.8	6.5	17.5	25	42.74	1.09	0.36	52.14	9.85	73.33	47.86	102.99	0.28	86.06	1.27	52.94	0.65	1.71
	5	ZGS	N'Dali	BSZ	62.5	61.5	43.5	60	27	27	14.5	57.5	82.4	21	9.5	13	21	25.5	22.6	29.6	65	71	69	28.8	10.4	8.8	7	16.8	25	40	1.31	0.48	56.8	10.77	84.62	43.2	108.7	0.23	88.46	1.21	45.24	0.71	1.49
	6	ZGS	N'Dali	BSZ	68.5	67.5	47.5	65.5	32.5	31	15	64.6	91.6	24.7	10.5	16	21	28	24.8	38.4	73.8	84.6	80.8	35.6	12.4	10.4	7	18	37	54.01	1.11	0.49	52.55	9.49	83.87	47.45	106.04	0.26	87.53	1.21	42.51	0.7	1.55
	7	ZGS	N'Dali	BSZ	54	54.5	37	52.5	27	26	14.5	53.9	77.5	19	8.5	11	19.6	24.5	24	25.5	64.2	71.5	68.5	33.5	10.8	9	6	16	24	44.44	1	0.41	50	9.35	83.33	50	100.19	0.25	83.96	1.24	44.74	0.68	1.74
	8	ZGS	N'Dali	BSZ	60	60.5	40	58.6	27.5	26.5	15	57.6	82	19	9.5	11.5	19.5	25.5	22	30	65.2	71.8	69.5	34	11.4	10.6	6.5	16	27	45	1.18	0.42	54.17	9.97	92.98	45.83	104.17	0.29	88.34	1.26	50	0.66	1.63
	9	ZGS	N'Dali	BSZ	53.5	54	36.8	50.5	27	26.5	16	57.8	78.8	19	8.4	10.5	20	23.6	23.5	27	66.5	74.5	69.5	34.6	12.5	10.6	6.7	16.8	26	48.6	0.98	0.39	49.53	10.08	84.8	50.47	92.56	0.31	86.92	1.23	44.21	0.68	1.81
	10	ZGS	N'Dali	BSZ	56	55.5	37.8	53.5	27	26	13.5	56.5	78.6	19.8	9	12	19.5	23.5	23.4	25	65.6	70.5	69	32	10.8	9.4	7	17	23	41.07	1.07	0.44	51.79	10.67	87.04	48.21	99.12	0.28	86.13	1.23	45.45	0.68	1.74
	11	ZGS	N'Dali	BSZ	59.5	58.5	38.5	57.5	27	24.5	14.5	54.8	79.8	18.5	8.5	11.2	19.5	23.8	22.4	27.8	65.8	70.6	69	32.8	11.4	9.4	6.5	16.5	24	40.34	1.2	0.41	54.62	9.88	82.46	45.38	108.58	0.27	83.28	1.26	45.95	0.66	1.71
	12	ZGS	N'Dali	BSZ	51	51.5	33.8	49	25	25	14	53.4	74.9	19	9	9.6	19.5	21.5	21	24.4	60	74.5	68.5	29.5	10.8	9.8	6	16	23	45.1	1.04	0.38	50.98	10	90.74	49.02	95.51	0.3	89	1.26	47.37	0.66	1.78
	13	ZGS	N'Dali	BSZ	46	47	31.4	44.5	23	22	13	49.8	68.5	17	8	9	18.5	21	21.5	22.8	57.8	67	60.5	28	10	9	5.5	15	20	43.48	1	0.39	50	9.52	90	50	92.37	0.3	86.16	1.25	47.06	0.67	1.84
	14	ZGS	N'Dali	BSZ	57.5	59.5	39.2	56	26.5	25.5	14	54.8	75.4	19.5	9	10	20	25	23	28.8	64.5	70.5	69.5	33	10.4	9.4	6	16	24	41.74	1.17	0.38	53.91	9.3	90.38	46.09	104.93	0.26	84.96	1.26	46.15	0.66	1.65
	15	ZGS	N'Dali	BSZ	61	61.5	40.5	59	29	29.5	16.5	59	82.4	20.5	9	11.5	19	23	22.5	29	71	84	81.5	41	11	10	6.3	17	34	55.74	1.1	0.4	52.46	8.87	90.91	47.54	103.39	0.23	83.1	1.26	43.9	0.66	1.75
	16	ZGS	N'Dali	BSZ	57.5	57	39.5	55	26.5	25	14	54.9	75.5	19.2	8.5	11.5	19.5	21.5	23	26	65	69.5	66.5	36.8	11.4	9.6	6.5	16.8	23	40	1.17	0.43	53.91	10	84.21	46.09	104.74	0.29	84.46	1.22	44.27	0.69	1.65
	17	ZGS	N'Dali	BSZ	57	57.5	37.6	55	30	27	16.5	57.6	80.8	20.8	9	11	19	24.5	25	27.6	69.5	74.5	71.5	35	10.8	9.8	7	17	28	49.12	0.9	0.37	47.37	10.07	90.74	52.63	98.96	0.21	82.88	1.26	43.27	0.65	1.85
	18	ZGS	N'Dali	BSZ	54.5	54.5	37.8	52.5	27	24	14	54.5	73.8	18	8.6	9.5	19	23	22.5	23	64	71.5	65.6	28.9	9.4	8.6	6.8	16.5	25	45.87	1.02	0.35	50.46	10.63	91.49	49.54	100	0.21	85.16	1.22	47.78	0.69	1.69
	19	ZGS	N'Dali	BSZ	57	57	38.4	54	26	28	14.5	55.5	80.2	18.6	9	11	19.5	25	23.5	28.2	64.5	70.5	68.5	29.5	10.8	9.8	6.5	16.5	25	43.86	1.19	0.42	54.39	10.08	90.74	45.61	102.7	0.28	86.05	1.24	48.39	0.67	1.68
	20	ZGS	N'Dali	BSZ	52.4	52.5	34.6	52.6	26	24	15	51.8	75.8	20	8.5	10.5	19.8	20.5	23	27.9	64.5	71.4	69.5	36.8	10.8	8.8	6.6	17	23	43.89	1.02	0.4	50.38	10.23	81.48	49.62	101.16	0.24	80.31	1.26	42.5	0.66	1.86
	1	ZGS	N'Dali	BSZ	65	65	44	63.5	32	34	16	67.5	90.8	22	10	13	22.8	29	26	39.6	77.5	94.5	84	44	13	10.6	7.3	19	41	63.08	1.03	0.41	50.77	9.42	81.54	49.23	96.3	0.27	87.1	1.24	45.45	0.68	1.76
	2	ZGS	N'Dali	BSZ	67.5	70.5	47.5	66.5	30	32	15	63	88.8	21	10.3	16.8	22.5	29	23.6	37.2	72.5	84.5	79.5	38.6	13.4	10.4	8	19.5	34	50.37	1.25	0.56	55.56	11.03	77.61	44.44	107.14	0.31	86.9	1.24	49.05	0.67	1.53
	3	ZGS	N'Dali	BSZ	61.5	61.5	40.4	60	30	32.5	18	60.5	83.5	21	10	12.5	22	22.5	25.5	35	75.4	82.8	80.5	40.6	11.4	9.8	7.5	18	35	56.91	1.05	0.42	51.22	9.95	85.96	48.78	101.65	0.21	80.24	1.26	47.62	0.66	1.87
	4	ZGS	N'Dali	BSZ	61	61	41.3	59	28	27	14	58.5	82.5	20.8	9.5	12.5	23.8	23.5	22.5	34	66.8	74.8	69	36	11.4	9.6	7	17	25	40.98	1.18	0.45	54.1	10.48	84.21	45.9	104.27	0.28	87.57	1.24	45.67	0.68	1.62
	5	ZGS	N'Dali	BSZ	64.5	65.5	43.8	62.5	30	28	16	59.8	87.9	21	10	13	22	28	24.8	39.2	70.5	77.4	74.5	34.5	12.8	10.6	8	19.4	30	46.51	1.15	0.43	53.49	11.35	82.81	46.51	107.86	0.28	84.82	1.25	47.62	0.67	1.61
	6	ZGS	N'Dali	BSZ	55.5	55	35.8	53.8	28	26	15	57.8	78.9	20	9	11.3	21	24	23.6	28.5	67.5	74.5	69.5	32.4	10.4	9.8	7.5	17.5	25	45.05	0.98	0.4	49.55	11.11	94.23	50.45	96.02	0.24	85.63	1.27	45	0.65	1.89
	7	ZGS	N'Dali	BSZ	66	66	45.6	63.5	31	32	16	59.8	84.6	22	10	14.5	21.3	27.5	23.5	45.8	75.6	85.8	83.5	40.6	12	10.4	7	18.5	30	45.45	1.13	0.47	53.03	9.26	86.67	46.97	110.37	0.25	79.1	1.22	45.45	0.69	1.66
	8	ZGS	N'Dali	BSZ	57.5	57.5	37.8	54.5	28.5	30	16	58.6	81.8	20	9	11	21.4	24.2	25.4	30.6	71.3	84.5	78.5	31	10.8	9.4	7	16.6	30	52.17	1.02	0.39	50.43	9.82	87.04	49.57	98.12	0.22	82.19	1.26	45	0.66	1.89
	9	ZGS	N'Dali	BSZ	62	63	43.8	60	29	30	14.5	59.6	84.6	20.7	10	14	20.5	25	23	32.7	71.4	84	79.6	37	11.6	9.6	7	17.5	30	48.39	1.14	0.48	53.23	9.8	82.76	46.77	104.03	0.26	83.47	1.22	48.31	0.7	1.63
	10	ZGS	N'Dali	BSZ	61.5	62.5	40.8	60	30.5	29	16.5	58.5	85.2	20.6	8.5	11.5	20.5	25.6	23	29.5	73.8	86.5	79.8	31	12	9.6	7	17.6	32	52.03	1.02	0.38	50.41	9.49	80	49.59	105.13	0.23	79.27	1.27	41.26	0.65	1.81
	11	ZGS	N'Dali	BSZ	64	63.5	41.8	62	30	32	16.5	63.9	86.3	20	10	13	21	26.5	25	31.5	73.6	81.5	76.6	41.8	12.6	10.6	7	18.6	32	50	1.13	0.43	53.13	9.51	84.13	46.88	100.16	0.27	86.82	1.26	50	0.66	1.76
	12	ZGS	N'Dali	BSZ	61	63.5	40.8	61.5	29.5	31.5	17	60.5	86.5	22.5	9.8	13.5	21	28	24	26.9	75.6	84.5	81.5	30.6	11.4	9.8	7	17.5	31	50.82	1.07	0.46	51.64	9.26	85.96	48.3	100.83	0.22	80.03	1.28	43.56	0.64	1.85
	13	ZGS	N'Dali	BSZ	63	64	43.4	61.5	29	30	16	60.5	85.5	21	9	12	19.2	25	24.5	29.2	67.5	82.5	77.5	35.3	11.8	9.4	6.6	17.5	29.5	46.83	1.17	0.41	53.97	9.78	79.66	46.03	104.13	0.24	89.63	1.24	42.86	0.68	1.56
	14	ZGS	N'Dali	BSZ	62.5	62.2	41.8	60.8	30	30	15	62.4	89.4	20.4	9.4	12.5	20.6	27.5	23	31.4	72.4	83.8	79.5	35.8	11.8	9.6	7.8	17.6	32	51.2	1.08	0.42	52	10.77	81.36	48	100.16	0.25	86.19	1.24	46.08	0.67	1.73
	15	ZGS	N'Dali	BSZ	62.5	63	43.5	61	29	29	15.5	61.8	88.5	21.5	10	14	21	29	24.5	35.8	71.5	84.5	76.8	37.6	11.8	9.6	7	18	31	49.6	1.16	0.48	53.6	9.79	81.36	46.4	101.13	0.25	86.43	1.22	46.51	0.69	1.64
	16	ZGS	N'Dali	BSZ	65.4	64.8	44.8	62.4	31	29.5	16	60.8	85	21	10.4	13.5	21	25	25.6	31.8	71.8	79.8	75.8	31.9	13.6	10.6	7	17.5	28.5	43.58	1.11	0.44	52.6	9.75	77.94	47.4	107.57	0.29	84.68	1.22	49.52	0.69	1.6
	17	ZGS	N'Dali	BSZ	64	66	44.8	62	28.5	28	14	57.5	84	21.6	9	12	20	25	23	31.5	67.8	74.8	70.5	38	12	9.4	7.5	19	27.5	42.97	1.25	0.42	55.47	11.06	78.33	44.53	111.3	0.28	84.81	1.24	41.67	0.68	1.51
	18	ZGS	N'Dali	BSZ	72	73	49.5	69.5	33.5	35	16	63.8	89.5	24	10.5	20	24	30	24.8	39	77.5	91.6	85.4	39.7	13.6	10.8	8	19	37	51.39	1.15	0.6	53.47	10.32	79.41	46.53	112.85	0.27	82.32	1.24	43.75	0.68	1.57
	19	ZGS	N'Dali	BSZ	60.5	61	39.8	59.8	29.5	29	14	57.8	84.6	20.5	9.5	11	20.5	26	22.5	29.2	70.6	80.6	74.5	32.5	12	9.8	6.5	16.5	24	39.67	1.05	0.37	51.24	9.21	81.67	48.76	104.67	0.28	81.87	1.27	46.34	0.65	1.77
	20	ZGS	N'Dali	BSZ	57.5	58.5	37.8	56	28	27.5	15	56.5	79.9	20	9.5	11.5	20.5	22	24	30.8	69	83.6	73.4	34.9	11.4	9.8	6.6	17	30	52.17	1.05	0.41	51.3	9.57	85.96	48.7	101.77	0.27	81.88	1.27	47.5	0.65	1.83
	2	ZGS	N'Dali	BSZ	60	59	41.3	58.5	26	23.5	12	53.5	78.4	17	8.5	8.5	17.6	25.6	21	29.8	63	70.5	65	35	11	9	5.8	16.5	21	35	1.31	0.33	56.67	9.21	81.82	43.33	112.15	0.32	84.92	1.21	50	0.7	1.53
	3	ZGS	N'Dali	BSZ	57.5	57.5	37.6	55.5	24	26	14	55.8	78.8	20	9	11.5	19	24.5	22.5	30	61.4	70.6	68.6	29.8	11	9.6	7	16.4	23	40	1.4	0.48	58.26	11.4	87.27	41.74	103.05	0.31	90.88	1.26	45	0.65	1.63
	4	ZGS	N'Dali	BSZ	55.5	55.8	36.8	54.5	26.5	25	14	57.5	77.8	19.4	9.5	12	20	25.8	26.4	27	64.6	67.5	66.4	32	11.6	9.8	6.6	16.5	23	41.44	1.09	0.45	52.25	10.22	84.48	47.75	96.52	0.31	89.01	1.26	48.97	0.66	1.76
	5	ZGS	N'Dali	BSZ	55.5	55.8	36.4	54.6	25	24.5	13	54.3	76.6	18.8	8.6	10.5	19.5	22.6	23.2	32.8	60.6	65.5	64.5	29.3	10.8	9.6	6.6	16.6	20	36.04	1.22	0.42	54.95	10.89	88.89	47.05	102.21	0.32	89.6	1.27	45.74	0.65	1.66
	6	ZGS	N'Dali	BSZ	56.5	56.8	38.5	56	25	25	12.5	51.6	74.2	19	8.5	10	18	20	20.8	27	60.8	70.5	68.5	30.2	9.4	8.6	6	15.5	20.5	36.28	1.26	0.4	55.75	9.87	91.49	44.25	109.5	0.26	84.87	1.24	44.74	0.68	1.58
	7	ZGS	N'Dali	BSZ	56.5	56.5	38.5	55.5	25.5	26	14	56.8	80.5	18.8	8.5	10.2	19	23.8	23	31.6	63.8	71.5	69.5	30.9	10.4	9	6.5	17.5	25	44.25	1.22	0.4	54.87	10.19	86.54	45.13	99.47	0.26	89.03	1.23	45.21	0.68	1.66
	8	ZGS	N'Dali	BSZ	58.5	58.8	38.6	56.5	26	27.5	14	57.8	80.2	20	8.5	12	20.8	23.8	22.6	29	64	73.8	71.5	34.5	12.4	9.8	7.5	17	25	42.7	1.25	0.46	55.56	11.72	79.03	44.44	101.21	0.33	90.31	1.26	42.5	0.66	1.66
	9	ZGS	N'Dali	BSZ	53.9	53.8	34	53	26	26.5	13.5	53.8	76.8	19	9	10.5	20	21.6	22.8	25	63.9	70.5	68.5	32.5	10.4	8.8	6.5	16.5	22	40.82	1.07	0.4	51.76	10.17	84.62	48.24	100.19	0.26	84.19	1.29	47.37	0.63	1.88
	11	ZGS	N'Dali	BSZ	57	58	37.5	56	26	23	14	54.8	78.9	19.4	8.3	10.8	19.6	24.6	23	32.1	64.5	66	63.5	30.9	10.6	9.8	6.5	18	21.5	37.72	1.19	0.42	54.39	10.08	92.45	45.61	104.01	0.29	84.96	1.27	42.78	0.65	1.72
	12	ZGS	N'Dali	BSZ	53	54.5	36.8	53.5	24	23.5	12.5	52.8	73.6	18.5	8.5	10	19	21.5	21	31	60	66	64.5	29	10.4	6	6.5	16	19	35.85	1.21	0.42	54.7	10.83	57.69	45.28	100.38	0.21	88	1.24	45.95	0.68	1.63
	14	ZGS	N'Dali	BSZ	59	58.5	38.5	56.5	27	25	12.5	59	80.5	19.5	8.8	12	20.5	22.5	20.5	34	64.5	62.5	67.5	32	12	10	7	16.5	19	32.2	1.19	0.44	54.24	10.85	83.33	45.76	100	0.36	91.47	1.26	45.13	0.66	1.68
	15	ZGS	N'Dali	BSZ	55.5	55.4	37.5	54	26	24	12.5	53.6	73.8	19.4	8.6	9.8	20.6	20.6	21	29.4	61.3	64.8	61.5	31.5	11.6	9.4	6	15.3	23	41.44	1.13	0.38	53.15	9.79	81.03	46.85	103.54	0.34	87.44	1.24	44.33	0.68	1.63
	16	ZGS	N'Dali	BSZ	54	56	37.9	53.5	24	23.5	12.5	53	76.2	16.5	8.5	11.4	19	23	20.5	30.2	58.6	66.8	64.5	31.4	9.4	8.6	6	15	21	38.89	1.25	0.48	55.56	10.24	91.49	44.44	101.89	0.27	90.44	1.24	51.52	0.68	1.55
	17	ZGS	N'Dali	BSZ	57.5	58	38.8	56.5	26	26	14	54.9	80.8	18.6	9	11	19	25	22.5	29.2	61.5	68	66.5	27.2	11	9	7	16	23	40	1.21	0.42	54.78	11.38	81.82	45.22	104.74	0.27	89.27	1.25	48.39	0.67	1.59
	18	ZGS	N'Dali	BSZ	56.2	56	36.8	54.5	25	26	14.5	54.6	78.9	19.5	8.5	10.5	19.3	24	22	29	64.5	70.5	69.8	34.8	11.6	9	6	16.5	23	40.93	1.25	0.42	55.52	9.3	77.59	44.48	102.93	0.29	84.65	1.26	43.59	0.66	1.75
	19	ZGS	N'Dali	BSZ	52.8	53.5	36.5	50.8	25	26	13	52.4	77.6	17	8.5	10	18.5	20.6	20.4	25.4	59.8	69.5	65.8	31	10	8.8	6.5	15.5	21	39.77	1.11	0.4	52.65	10.87	88	47.35	100.76	0.27	87.63	1.23	50	0.68	1.64
	1	ZGS	N'Dali	BSZ	60	59.5	38.6	58.5	27	26.5	14.5	57.8	83.6	21	9	12.5	20.4	24.5	24	36.6	68	76.5	75.5	34.5	12.4	10.8	6.5	17	27	45	1.22	0.46	55	9.56	87.1	45	103.81	0.34	85	1.27	42.86	0.65	1.76
	2	ZGS	N'Dali	BSZ	59.8	59.4	39.5	57.9	26.8	26.5	13	57.6	84.8	19	9.5	13	20	25.6	21.5	30.5	64.5	71.5	68	31.8	10.6	9.8	6.8	16.5	27	45.15	1.23	0.49	55.18	10.54	92.45	44.82	103.82	0.3	89.3	1.25	50	0.66	1.63
	3	ZGS	N'Dali	BSZ	60.4	60	39.8	58.5	28	27	13.5	56.8	81.8	20	9	11	19.5	24.5	22.5	31.7	67.5	75.6	74.5	32	11.8	10	7	17	26	43.05	1.16	0.39	53.64	10.37	84.75	46.36	106.34	0.31	84.15	1.25	45	0.66	1.7
	4	ZGS	N'Dali	BSZ	56.4	56.8	37.4	55	25.5	25	12	50.6	73.6	19	8.5	12.5	19.5	22	22.5	27.8	59.8	65.6	63.8	26	10.6	8.6	6.5	15.8	20	35.46	1.21	0.49	54.79	10.87	81.13	45.21	111.46	0.3	84.62	1.26	44.74	0.66	1.6
	1	ZGS	N'Dali	BSZ	52	53.5	33.6	52.5	23.5	22.5	12.5	54.8	80.2	18	8.4	11	16.8	22.5	19.5	28	58.5	61.5	59.5	30	11.6	8.8	6.4	17.5	16.5	31.73	1.21	0.47	54.81	10.94	75.86	45.19	94.89	0.35	93.68	1.3	46.67	0.63	1.74
	2	ZGS	N'Dali	BSZ	61.8	61.5	38.7	59.5	28	27	14.6	58.8	87.4	20	9	12	19	22	25.6	33	70.5	76.5	72.5	34.6	12.4	10.4	6.5	17.5	28	45.31	1.21	0.43	54.69	9.22	83.87	45.31	105.1	0.32	83.40	1.29	45	0.63	1.82
	3	ZGS	N'Dali	BSZ	57.5	56.5	37.6	55.8	25	24	14	55.4	79.8	17.8	8.5	11	18.4	21.5	24	30	63.4	71.5	69.5	30.4	10.8	8.8	6.8	15.6	22	38.26	1.3	0.44	56.52	10.73	81.48	43.48	103.79	0.27	87.38	1.25	47.75	0.67	1.69
	4	ZGS	N'Dali	BSZ	70.4	70	46.9	67.8	32	30	14	65.6	96.4	22.3	10	16.5	21.6	27.5	28.4	39.3	75.6	82.5	80	38.6	14	11.4	7.5	17.5	35	49.72	1.2	0.52	54.55	9.92	81.43	45.45	107.32	0.36	86.77	1.25	44.84	0.67	1.61
	5	ZGS	N'Dali	BSZ	61.8	61.5	40.8	60.8	28	27.5	12.5	61.6	86.4	20.6	8.5	12.5	20.6	26.3	23.5	36	67.4	74.5	69.8	35.8	12.8	10.6	6.5	17.5	25	40.45	1.21	0.45	54.69	9.64	82.81	45.31	100.32	0.39	91.39	1.25	41.26	0.66	1.65
	6	ZGS	N'Dali	BSZ	59.8	59.6	39.4	58.5	28.5	27.5	13.8	58.8	85.8	19.4	8.8	12	19.5	23.8	23	35.4	65.9	70.5	68.5	33.8	11.6	9.8	7.6	17	25	41.81	1.1	0.42	52.34	11.53	84.48	47.66	101.7	0.29	89.23	1.26	45.36	0.66	1.67
	7	ZGS	N'Dali	BSZ	58	57.5	38.5	55.5	27	26	14	57.8	80.5	19	9.2	11	20.5	24.2	24	30.5	64.6	70.5	67.5	33	10.4	8.4	6.5	17	24	41.38	1.15	0.41	53.45	10.06	80.77	46.55	100.35	0.23	89.47	1.25	48.42	0.67	1.68
	8	ZGS	N'Dali	BSZ	60.5	59.5	40.5	57	27	28	14.5	57.6	78	20.2	9.4	11.8	20	24.8	24.5	31.6	67.5	71	68.5	33	12	9.4	6.6	17.5	26	42.98	1.24	0.44	55.37	9.78	78.33	44.63	105.03	0.29	85.33	1.23	46.53	0.68	1.67
	9	ZGS	N'Dali	BSZ	58.2	58	37.8	56	27	26	13.5	53.5	76.5	18	8.6	11	19.8	23	23.5	24.8	66	70.6	67.5	34	10.6	9.4	6.5	16.5	24	41.24	1.16	0.41	53.61	9.85	88.68	46.39	108.79	0.27	81.06	1.27	47.78	0.65	1.75
	1	ZGS	N'Dali	BSZ	58	57.5	39.9	55.5	28	26	12.6	54.8	82.5	18.5	8.5	10	18.5	24	22	26.6	63.8	72.8	65.3	30	10.4	9.2	6	15.5	23	39.66	1.07	0.36	51.72	9.4	88.46	48.28	105.84	0.27	85.89	1.22	45.95	0.69	1.6
	2	ZGS	N'Dali	BSZ	51	51.5	35.6	50.5	25	37	14	53.6	74.8	18.5	8	12	17.4	21	20.5	27	61.4	71.5	69.5	23.5	9.4	8.2	5.6	16.8	23	45.1	1.04	0.48	50.98	9.12	87.23	49.02	95.15	0.22	87.30	1.22	43.24	0.69	1.72
	3	ZGS	N'Dali	BSZ	51.5	52.5	32.5	49.5	26.5	26	14.5	53.8	73.8	19	9	11	19.5	21	23.5	27.6	65.4	76.5	69.6	32.6	9.8	8.8	5.8	16.5	25	48.54	0.94	0.42	48.54	8.87	89.8	51.46	95.72	0.22	82.26	1.31	47.37	0.62	2.01
	1	ZGS	N'Dali	BSZ	49	50	33.8	47.5	24	24	12.5	50	69.5	18.6	8	11	18	20	22.5	26.4	68.5	70.4	68.9	29.5	9	8.6	6	15	19	38.78	1.04	0.46	51.02	8.76	95.56	48.98	98	0.26	72.99	1.24	43.01	0.68	2.03
	2	ZGS	N'Dali	BSZ	51	51.3	40.6	48.9	30	30	15	61.6	89.2	21.5	9	12.5	21	25.8	28	35	73.5	83.5	76.9	37.6	12	10.4	6.8	19	34	66.67	0.7	0.42	41.18	9.25	86.67	58.82	82.79	0.28	83.81	1.13	41.86	0.79	1.81
	3	ZGS	N'Dali	BSZ	55	56	36.2	53	26	28	14.5	53.6	78.9	19	8.5	10	19	21.8	23.5	22	63.6	71.6	68.8	35.6	12	8.8	6.3	16.5	23	41.82	1.12	0.38	52.73	9.91	73.33	47.27	102.61	0.28	84.28	1.27	44.74	0.65	1.76
	4	ZGS	N'Dali	BSZ	61	60.5	40.9	58.2	28	27.5	16	57.6	81.3	22	9.5	11.5	22	22.5	24.6	26.8	68.5	77.9	70.5	36.5	12.4	9.8	6.6	19.5	30	49.18	1.18	0.41	54.1	9.64	79.03	45.9	105.9	0.27	84.09	1.24	43.18	0.68	1.67
	5	ZGS	N'Dali	BSZ	63.5	63	43.6	61.5	28	27	12.6	58.6	80.6	21.6	9	12	19.5	23.5	23	34.2	64.5	70.5	68.5	32	10.4	8.8	7	18	24	37.8	1.27	0.43	55.91	10.85	84.62	44.09	108.36	0.26	90.85	1.22	41.67	0.69	1.48
	1	ZGS	Ouesse	BSZ	67	72	44.1	64	27.1	28.4	14.8	64.5	87.1	20	9.3	12.3	19.6	22.5	29.9	37	70.6	80.4	74.6	26.7	11.8	16.4	7.5	19	29.2	43.58	1.47	0.45	59.55	10.62	138.98	40.45	103.88	0.48	91.36	1.32	46.5	0.61	1.6
	2	ZGS	Ouesse	BSZ	61.4	63	39.1	60.3	26	26.9	15.3	58.7	85.4	17.2	9.8	11.5	18.8	22.5	29.7	25.7	71.4	80.6	74.1	31.2	12.4	15.3	7.6	16.3	27.1	44.14	1.36	0.44	57.65	10.64	123.39	42.35	104.6	0.48	82.21	1.31	56.98	0.62	1.83
	3	ZGS	Ouesse	BSZ	67.5	68	42.3	66.1	28.7	28.4	14.5	66.7	97.5	20.5	9.5	11	21.2	22.6	26.2	39.4	71.6	78.3	77.1	29.6	10.9	15.8	7.1	19.8	30.4	45.04	1.35	0.38	57.48	9.92	144.95	42.52	101.2	0.41	93.16	1.3	46.34	0.62	1.69
	4	ZGS	Ouesse	BSZ	64	67	38.7	63	25.1	27	13.9	64	81.4	18.3	9.3	13	17.2	21.2	23.7	29.8	66.4	78.6	73	30.2	12.5	12.6	7.4	16.1	23.5	36.72	1.55	0.52	60.78	11.14	100.8	39.22	100	0.45	96.39	1.37	50.82	0.58	1.72
	5	ZGS	Ouesse	BSZ	59	60.5	38.3	57	25.5	26	12.8	54	83	17.5	8.7	10	18.1	22.9	22.7	29.7	66	74.5	76.4	29.4	13.2	13.3	6.8	15	23	38.98	1.31	0.39	56.78	10.3	100.76	43.22	109.26	0.54	81.82	1.29	49.71	0.63	1.72
	6	ZGS	Ouesse	BSZ	65.7	64.7	41.9	63	28.1	26	15.1	62.1	92.7	21	9.8	10	20.1	24.6	25.1	39	73	81.6	79.9	34.8	16.3	13.4	6.9	18	29.4	44.75	1.34	0.36	57.23	9.45	82.21	42.77	105.8	0.51	85.07	1.27	46.67	0.65	1.74
	1	ZGS	Ouesse	BSZ	61.8	65	37.4	63.6	26.2	27.5	15.3	57.2	90.1	18	9.4	10	19.7	21.6	23.4	21.9	69.2	80.7	70.2	36.1	13.4	14.9	7.3	17.7	26.8	43.37	1.36	0.38	57.61	10.55	111.19	42.39	108.04	0.50	82.66	1.37	52.22	0.58	1.85
	1	ZGS	Ouesse	BSZ	60.5	61.5	38.1	61	27	24.8	14.1	61.5	84.2	16.9	9.4	10	18.8	24.6	25.4	30.5	72	81	73.6	33.2	13.4	15.4	6.2	18.5	26.3	43.47	1.24	0.37	55.37	8.61	114.93	44.63	98.37	0.54	85.42	1.31	55.62	0.62	1.89
	2	ZGS	Ouesse	BSZ	56.7	61.5	39.9	58.3	24.4	27.3	12.8	52.1	73.7	16.1	9.4	10.3	15.8	18.4	22.5	23.2	61.2	74.5	73	29	14	12	6.2	16.5	20.5	36.16	1.32	0.42	56.97	10.13	85.71	43.03	108.83	0.54	85.13	1.27	58.39	0.65	1.53
	1	ZGS	Ouesse	BSZ	61	63	40.2	61.8	28	27	13.5	60.2	83.2	19.5	9.8	11.8	19	22.9	24.2	28.5	69.5	76.7	71.5	38.4	17.2	14.8	6.9	17.1	22.5	36.89	1.18	0.42	54.1	9.93	86.05	45.9	101.33	0.67	86.62	1.28	50.26	0.64	1.73
	2	ZGS	Ouesse	BSZ	67.5	72.5	44.7	69.3	30	33.6	16	66	95	19.8	9.4	13.5	19.9	20.2	26.3	40	77.7	91.7	85	37.2	17.6	16.9	8	20	37.5	55.56	1.25	0.45	55.56	10.3	96.02	44.44	102.27	0.62	84.94	1.31	47.47	0.62	1.74
	1	ZGS	Ouesse	BSZ	64.8	70.1	41.5	66.2	28	29	17.4	59.3	90	21.8	11	11.1	18.7	26.4	24.9	34.2	74.7	87	83.5	36.4	15.9	14.7	7	18	30.1	46.45	1.31	0.4	56.79	9.37	92.45	43.21	109.27	0.48	79.38	1.34	50.46	0.59	1.8
	1	ZGS	Ouesse	BSZ	64	62.2	36.7	61.8	27	26	15	58	88	17.3	10.8	15	20	24	22.5	35	70	80.2	70.8	29.5	13.3	13.4	7	13.7	25.2	39.38	1.37	0.56	57.81	10	100.75	42.19	110.34	0.44	82.86	1.35	62.43	0.59	1.91
	2	ZGS	Ouesse	BSZ	65	66	38	64	29	32.5	16.5	64	89.9	26	11	11.1	19.3	23.7	25.1	36.5	77.7	96.5	82.1	37.1	16.3	12.8	7.1	17.3	37.7	58	1.24	0.38	55.38	9.14	78.53	44.62	101.56	0.44	82.37	1.37	42.31	0.58	2.04
10	1	ZGS	Glazoue	BSZ	65.3	65.7	39.8	64.5	29.5	30.5	15.3	58.3	86.5	21.8	10.6	12	21.5	24.8	24.5	35.9	73.5	88.5	83.6	37.3	12.8	10.4	6.4	16.8	38.5	58.96	1.21	0.41	54.82	8.71	81.25	45.18	112.01	0.29	79.32	1.33	48.62	0.61	1.85
10	2	ZGS	Glazoue	BSZ	69.4	69.7	46.4	68.6	30.5	32.5	15.6	60.8	86.8	21.9	11.4	14	21.8	25.3	25.8	38	76.3	90.4	85.3	39.8	13.4	11.2	6.5	17.8	39.5	56.92	1.28	0.46	56.05	8.52	83.58	43.95	114.14	0.32	79.69	1.25	52.05	0.67	1.64
10	3	ZGS	Glazoue	BSZ	62.5	62.8	38.8	61.8	27.5	29.5	14	57.3	80.4	20.8	10.2	11.8	19.8	23.5	23.8	29.8	69.5	83.5	78.6	35	12.8	10	6.3	16.5	30.5	48.8	1.27	0.43	56	9.06	78.13	44.00	109.08	0.33	82.45	1.31	49.04	0.62	1.79
10	4	ZGS	Glazoue	BSZ	59.8	59.5	37.4	58.3	25	24.5	13.5	54.8	78.5	18.5	8.5	11.2	19.5	23.8	22.4	23.5	65.8	70.8	68.5	30.8	11.4	9.4	6	16	24	40.13	1.39	0.45	58.19	9.12	82.46	41.81	108.12	0.32	83.28	1.3	45.95	0.63	1.76
10	5	ZGS	Glazoue	BSZ	64.3	64.7	39.8	63.5	28.5	30	14.5	57.8	84.6	21.6	10.4	12	20.8	24.5	23.8	33.5	71.5	86.5	81.3	36.4	12.4	10.2	6.2	16.5	36.5	56.77	1.26	0.42	55.68	8.67	82.26	44.32	111.25	0.31	80.84	1.31	48.15	0.62	1.8
	10	ZGS	Djougou	BZ	58.1	60.1	36.5	59	24.7	26.8	13.1	56.2	84.5	14.7	9	9.2	17.2	23.5	21	26.5	66.7	74.5	71.2	28.5	12.8	13.5	7	15.5	21	36.14	1.35	0.37	57.49	10.49	105.47	42.51	103.38	0.53	84.26	1.32	61.22	0.61	1.83
	7	ZGS	Djougou	BZ	58.1	60.3	31.1	59	27.2	26.4	14.6	61.3	81.2	15.3	8.8	11.2	18	22.5	24.5	28.2	69.3	82.5	74.3	33.9	11.6	16.1	6.2	17	25	43.03	1.14	0.41	53.18	8.95	138.79	46.82	94.78	0.47	88.46	1.47	57.52	0.52	2.23
	8	ZGS	Djougou	BZ	57.3	57.5	31.2	56.7	24.9	25.5	14.6	54.4	84.2	15.1	9.1	9	17	20.4	23	24.7	63.2	74.8	66.4	30.8	11.8	14.5	6.3	16	21	36.65	1.3	0.36	56.54	9.97	122.88	43.46	105.33	0.47	86.08	1.42	60.26	0.54	2.03
	5	ZGS	Djougou	BZ	56.8	61	30.2	58.5	25.2	26	16.6	59.6	83.1	14.8	9.4	10.5	18.7	20.1	22.8	31.8	67.8	76.6	71.1	30.2	12.1	14.5	7.5	17.2	23.5	41.37	1.25	0.42	55.63	11.06	119.83	44.37	95.3	0.42	87.91	1.51	63.51	0.5	2.25
	6	ZGS	Djougou	BZ	54.6	58.1	30.7	56.1	25.2	26.7	16.1	57.5	82.2	14.5	9.4	9.4	17	20.9	22	26	73.5	81.6	66.2	29.3	11	15	6.5	15.5	24.5	44.87	1.17	0.37	53.85	8.84	136.36	46.15	94.96	0.41	78.23	1.45	64.83	0.53	2.39
	1	ZGS	Djougou	BZ	54.2	57.8	23.1	56	25	25.1	13.6	56.4	76.3	15.5	8.4	9.5	16.9	22.2	22	26.8	65	75.8	65	31.4	11.9	13.6	5.9	15.9	20.5	37.82	1.17	0.38	53.87	9.08	114.29	46.13	96.1	0.48	86.77	1.75	54.19	0.4	2.81
	4	ZGS	Djougou	BZ	54	56.5	31.8	55	24.3	23.7	14	62.5	79.7	14.6	9.2	9.5	17.5	22.3	22.1	25.1	63.5	78.6	66.1	28	12	14.8	6.2	17.6	21.5	39.81	1.22	0.39	55	9.76	123.33	45	86.4	0.52	98.43	1.39	63.01	0.56	2
	3	ZGS	Djougou	BZ	53.1	55.8	33.1	54	25.1	25.8	13.9	59.3	80.4	15.3	9.4	11.2	17.8	21.9	21.5	28.3	65.5	78.4	67	30.1	11.4	15.1	6.3	17.7	20.5	38.61	1.12	0.45	52.73	9.62	132.46	47.27	89.54	0.49	90.53	1.34	61.44	0.59	1.98
	2	ZGS	Djougou	BZ	57	59.5	28	57.8	27.1	25.3	17.4	59.7	80.3	15.8	9.3	10	18	22.6	23.7	24.6	72	75.5	75.3	32.4	13.3	15.3	6.7	16.5	25	43.86	1.1	0.37	52.46	9.31	115.04	47.54	95.48	0.43	82.92	1.56	58.86	0.47	2.57
	1	ZGS	Djougou	BZ	53	55.6	31.5	54	24.9	26.4	16	55.4	81.5	17.3	9	10.3	16.5	20.1	24.5	27.1	63.3	77.2	68	30.5	10.5	14	6.3	14.5	20.5	38.68	1.13	0.41	53.02	9.95	133.33	46.98	95.67	0.37	87.52	1.38	52.02	0.57	2.01
	11	ZGS	Djougou	BZ	59	60.5	36.1	59.5	25.5	24.6	15.6	56	78.4	19.3	9.1	11.5	16.3	21.5	22	28.9	65.9	73.5	67.1	32.1	11.6	14.5	6.8	16.1	17.5	29.66	1.31	0.45	56.78	10.32	125	43.22	105.36	0.42	84.98	1.34	47.15	0.6	1.83
	12	ZGS	Djougou	BZ	59	62.5	37.6	59.8	27.5	26.2	16.1	59.2	85.3	20.3	10.2	11.6	19	23	26.2	32.2	72	80.5	79.5	32.7	12.7	15	7.1	16	23.5	39.83	1.15	0.42	53.39	9.86	118.11	46.61	99.66	0.43	82.22	1.33	50.25	0.6	1.91
	13	ZGS	Djougou	BZ	62.8	65.5	37.8	64	26.4	26.8	17	55.7	75.6	18.9	10.7	10.8	18.1	23.5	25.1	30.8	70.7	79	73	33.5	13.4	16	6.5	16.5	22.5	35.83	1.38	0.41	57.96	9.19	119.4	42.04	112.75	0.48	78.78	1.37	56.61	0.58	1.87
	14	ZGS	Djougou	BZ	59.5	60.1	35.5	59	25.3	24.8	15.1	52.1	78.2	15.1	8.9	12	17.4	21.5	22.5	28	67.5	71.5	68.4	30	12.7	13.7	6.5	15.5	17.5	29.41	1.35	0.47	57.48	9.63	107.87	42.52	114.2	0.46	77.19	1.35	58.94	0.59	1.9
	15	ZGS	Djougou	BZ	54.6	58.5	33.5	57	26.2	25	15	61.1	77.5	16.9	9.2	10.2	18.3	20.4	23	26.6	65	78.2	70.2	31	12.7	15.2	6.5	17.5	20.5	37.55	1.08	0.39	52.01	10	119.69	47.99	89.36	0.49	94	1.37	54.44	0.57	1.94
	6	ZGS	Djougou	BZ	60.5	62	35.2	61.5	25.5	26.2	16.3	56.5	74.2	19.7	9.1	9.7	18.1	23	25.7	32.2	68.5	76	69.1	35.9	14.1	17.3	6.7	17.2	20	33.06	1.37	0.38	57.85	9.78	122.7	42.15	107.08	0.59	82.48	1.38	46.19	0.57	1.95
	7	ZGS	Djougou	BZ	53.4	56	31.8	54.8	22.5	23.3	15.6	55.4	78.6	15.1	8.8	9	16.8	19.7	24	25.8	60.5	75	68.3	28.3	12	14.1	6.2	17	19.5	36.52	1.37	0.4	57.87	10.25	117.5	42.13	96.39	0.48	91.57	1.38	58.28	0.57	1.9
	8	ZGS	Djougou	BZ	54.5	58.5	32	54	24	25.1	16.8	60.8	81.3	16.7	9.8	9.5	17	21.5	23	28	65.5	75.5	70.1	31.6	11.2	15.8	6.4	17.5	21.5	39.45	1.27	0.4	55.96	9.77	141.07	44.04	89.64	0.44	92.82	1.41	58.68	0.55	2.05
	9	ZGS	Djougou	BZ	55.5	57	32.3	55.3	27.5	27.1	16.1	57.1	81.5	19.5	10.1	11	19	20	25.1	27.3	71.5	80.4	78.7	39.2	14.5	15.8	7.8	17.5	22	39.64	1.02	0.4	50.45	10.91	108.97	49.55	97.2	0.52	79.86	1.38	51.79	0.57	2.21
	10	ZGS	Djougou	BZ	55.5	58.3	33.3	56.5	24.4	22.5	15	60.2	81.8	17.5	8.7	10	18.2	19.8	21	24.8	63	69.5	65	30.1	12.3	15.2	6.8	16	20	36.04	1.27	0.41	56.04	10.79	123.58	43.96	92.19	0.51	95.56	1.38	49.71	0.57	1.89
	1	ZGS	Djougou	BZ	55.5	58	33.1	56.5	25.2	23	13.5	54.2	75.3	15.3	8.3	10	15.7	20	21	22.2	63.1	72	63.5	32.5	11.1	13.9	5.7	15.5	20	36.04	1.2	0.4	54.59	9.03	125.23	45.41	102.4	0.45	85.9	1.38	54.25	0.57	1.91
	4	ZGS	Djougou	BZ	48.8	52.8	28.2	51.5	25.2	26.1	14.5	54	81.2	14.3	9	9.2	17.7	21.8	22	21.9	62	72	69.2	28	10.8	12.8	6.9	14	21.5	44.06	0.94	0.37	48.36	11.13	118.52	51.64	90.37	0.38	87.1	1.44	62.94	0.53	2.2
	3	ZGS	Djougou	BZ	61.5	63.7	37.7	63	26	25.6	16.5	55.8	86.3	16.7	9.2	16.1	17.5	22	23.2	41.3	67.5	79.1	73.2	32.7	12.2	14.8	6.4	17	22.5	36.59	1.37	0.62	57.72	9.48	121.31	42.28	110.22	0.42	82.67	1.34	55.09	0.59	1.79
	2	ZGS	Djougou	BZ	60.3	64	36.4	61.5	26.3	27.5	16.1	58.2	87.1	17.8	9.9	12.2	17.6	23.2	22.5	33	68	79	72.7	32.8	15.3	16.3	7.2	17.1	24	39.8	1.29	0.46	56.38	10.59	106.54	43.62	103.61	0.59	85.59	1.38	55.62	0.57	1.87
	3	ZGS	Djougou	BZ	58.8	60	29.5	58.5	25.8	26	17.8	57.8	85.3	16.8	10	10.5	17.3	20.8	24.3	27.5	72	80.1	77.8	35.1	13.4	16.5	7	16.5	25.5	43.37	1.28	0.41	56.12	9.72	123.13	43.88	101.73	0.48	80.28	1.52	59.52	0.49	2.44
	5	ZGS	Djougou	BZ	62.3	65	37.9	64	28	29.1	16.4	66	96.9	18	9.2	11.5	19	22	25	32.4	75	85.5	81.1	38.6	14.1	17.4	7.3	17	32.5	52.17	1.23	0.41	55.06	9.73	123.4	44.94	94.39	0.53	88	1.36	51.11	0.58	1.98
	4	ZGS	Djougou	BZ	55.5	58.6	31.4	57.2	26.5	27.6	16.7	63.2	85.9	17.4	9.7	10.4	18.4	20.2	23.5	32	68	78.1	72.4	35.3	12.4	16.1	6.3	16.1	27.5	49.55	1.09	0.39	52.25	9.26	129.84	47.75	87.82	0.45	92.94	1.43	55.75	0.54	2.17
	1	ZGS	Djougou	BZ	63.4	67	35.5	65.5	26.3	28.3	16.5	60.1	90.3	15.3	9.8	11.3	18.5	23.7	23	33.1	69	82	82	34.3	13	15	7	16	29.5	46.53	1.41	0.43	58.52	10.14	115.38	41.48	105.49	0.45	87.1	1.44	64.05	0.53	1.94
	2	ZGS	Djougou	BZ	66.5	69	39.5	67.5	27.3	28.4	16.3	64.8	95.8	17.5	10.4	11	19.3	22.7	25	30.2	71.5	87.5	83.2	39.5	14.3	16.5	7	16	35.5	53.38	1.44	0.4	58.95	9.79	115.38	41.05	102.62	0.53	90.63	1.37	59.43	0.57	1.81
	7	ZGS	Djougou	BZ	58.7	62	32.6	59.8	26	26.5	15.1	59.5	87.9	17.5	10.6	11	19	24.6	23.5	31.8	67.5	79.4	74.2	32.1	13.7	16.6	7.1	19.5	27	46	1.26	0.42	55.71	10.52	121.17	44.29	98.66	0.58	88.15	1.45	60.57	0.53	2.07
	6	ZGS	Djougou	BZ	54	57.6	30.3	56.5	25.7	26.8	14.8	55	80.1	15	9	9.4	17.4	21.7	21.5	26.6	66.3	79.4	74.3	33.4	11.6	14.5	5.5	14.5	22	40.74	1.1	0.37	52.41	8.3	125	47.59	98.18	0.44	82.96	1.45	60	0.53	1.19
	8	ZGS	Djougou	BZ	58	61.3	32.5	60	27.7	28.5	14.6	62.1	92.4	16.3	10.1	10	18	19.19	24	31.2	69.5	83.5	78.2	33.6	12.6	16.2	6.5	17.5	27	46.55	1.09	0.36	52.24	9.35	128.57	47.76	93.4	0.5	89.35	1.44	61.96	0.53	2.14
	9	ZGS	Djougou	BZ	58.3	63.8	32.5	60.7	25	26.5	14.7	62	93.2	16	10.1	9.8	18.5	21.1	24.5	30.6	65.2	79.5	78	32.5	12.3	16.2	6.5	17	25	42.88	1.33	0.39	57.12	9.97	131.71	42.88	94.03	0.54	95.09	1.48	63.13	0.51	2.01
	10	ZGS	Djougou	BZ	58.5	58.5	31.4	57	26.1	26.8	14.8	56	82.6	15.5	9.3	9.8	17	23.5	26.1	29.2	67.5	75.6	72.7	32	12	15.5	7	15.4	24	41.03	1.24	0.38	55.38	10.37	129.17	44.62	104.46	0.48	82	1.43	60	0.54	2.15
	4	ZGS	Djougou	BZ	55.6	59.5	28.2	57.5	25.5	26.3	14.9	60	79.1	15.3	9.5	10	18	18.3	23.9	27.9	65.5	77.2	73.6	31.2	13.3	15.5	6.7	17.5	23	41.37	1.18	0.39	54.14	10.23	116.54	45.86	92.67	0.54	91.6	1.55	62.09	0.47	2.32
	5	ZGS	Djougou	BZ	52.1	53	29.1	51	24.1	24.6	16.3	67.5	86	15.1	9.3	9.7	19	22	27	30.1	66.5	79.2	70.2	34.9	13.8	15	6.3	19	24.5	47.02	1.16	0.4	53.74	9.47	108.7	46.26	77.19	0.53	101.5	1.41	61.59	0.55	2.29
	1	ZGS	Djougou	BZ	52.4	56	27	53.7	25.2	25.8	14.4	52.8	71.3	15.2	9.1	9	17.5	18.6	23.6	20.1	62.6	77.7	70.6	31.2	11.7	14.6	6.5	17.5	21.5	41.03	1.08	0.36	51.91	10.38	124.79	48.09	99.24	0.47	84.35	1.54	59.87	0.48	2.32
	3	ZGS	Djougou	BZ	55.3	57.5	29.1	55.3	26.1	25.5	15.4	58.7	89.6	15.3	9.2	8.7	17.3	19.4	25.5	33.1	70.5	80.4	72.7	32.1	14.6	16.3	6	18	24.5	44.3	1.12	0.33	52.8	8.51	111.64	47.2	94.21	0.59	83.26	1.49	60.13	0.51	2.42
	2	ZGS	Djougou	BZ	49.8	51.5	27.4	50.8	24.7	25.5	15.1	51.5	79.3	15	9	9.5	18.5	19.1	23.8	27.2	63.1	76.9	71.3	33.3	10.6	15.1	6.3	16.5	21.5	43.17	1.02	0.38	50.4	9.98	142.45	49.6	96.7	0.43	81.62	1.44	60	0.53	2.3
	4	ZGS	Djougou	BZ	56.5	59.9	31.8	58.6	25.6	27.8	15.5	62.1	83	15.3	10	9.9	18	23.7	25.5	26.6	67	82.5	78.8	32.5	13.8	16.1	6.5	18.3	27.5	48.67	1.21	0.39	54.69	9.7	116.67	45.31	90.98	0.56	92.69	1.44	65.36	0.53	2.11
	5	ZGS	Djougou	BZ	53.5	55	27.1	54	25.6	26.3	14.9	60.5	82.4	14.8	9.2	8.5	18.5	21.1	24.7	28.9	68.5	78	75.3	32.5	13.6	15.5	7	18.3	25	46.73	1.09	0.33	52.15	10.22	113.97	47.85	88.43	0.55	88.32	1.51	62.16	0.49	2.53
	6	ZGS	Djougou	BZ	52.3	55.5	26	53	24	24.8	15.8	53.5	81.6	14.6	9.5	9	17.8	20.9	22.5	24.5	64.6	75.3	72.5	29.2	13.6	15	6.8	16.5	21	40.15	1.18	0.38	54.11	10.53	110.29	45.89	97.76	0.54	82.82	1.57	65.07	0.47	2.48
	7	ZGS	Djougou	BZ	51.8	54.5	28	53	23.6	24.5	14.5	53	78.9	14	9.2	8.4	18	20	21.4	23	61.9	67	62.3	23.2	12.1	14.2	6.5	17.5	19.5	37.64	1.19	0.36	54.44	10.5	117.36	45.56	97.74	0.5	85.62	1.47	65.71	0.51	2.21
	8	ZGS	Djougou	BZ	49.5	53.6	28.1	52	24.7	24.5	13.6	55.8	80.2	14.8	8.8	9	16.5	20	24.2	27.6	65	77.5	70	33.5	13.1	14.5	6.5	17.5	20	40.4	1	0.36	50.1	10	110.69	49.9	88.71	0.57	85.85	1.45	59.46	0.52	2.31
	12	ZGS	Djougou	BZ	58.5	61.4	33.2	59.6	25.6	27.4	14.7	61.7	87.7	16.3	10.3	10.5	17	22.4	23	35	64.2	77.2	71.8	35.6	13.3	16.5	6.8	18	24	41.03	1.29	0.41	56.24	10.59	124.06	43.76	94.81	0.58	96.11	1.42	63.19	0.54	1.93
	13	ZGS	Djougou	BZ	59	61.8	34	60.5	26.4	25	14.3	57	80.7	15.3	9	9.6	18.7	21.6	23.4	29.5	64.5	70	66.3	30.3	13.5	15	7	16	20	33.9	1.23	0.36	55.25	10.85	111.11	44.75	103.51	0.54	88.37	1.41	58.82	0.55	1.9
	23	ZGS	Djougou	BZ	57	61	33.5	58.5	25.3	27.8	16.8	60.6	89.5	14.5	10	10.2	18	18.1	21.5	33.4	68	82.6	79	35.4	14.6	15.3	7	16.4	25	43.86	1.25	0.4	55.61	10.29	104.79	44.39	94.06	0.53	89.12	1.41	68.97	0.55	1.03
	22	ZGS	Djougou	BZ	57.1	61.4	30.6	58.2	25.3	26.7	15.5	57	79.3	15	9.2	9.5	18	20.7	23	24.5	66	78.5	66.8	30.4	11	16	6.3	17	25	43.78	1.26	0.38	55.69	9.55	145.45	44.31	100.18	0.45	86.36	1.5	61.33	0.5	2.16
	21	ZGS	Djougou	BZ	64	64.8	36.4	62.2	26.5	27.7	13.5	64.4	90	16.2	10.2	10.5	18.5	20.6	22.5	28	68	77.5	73	36.3	12.3	15.6	6.3	18.2	24.5	38.28	1.42	0.4	58.59	9.26	126.83	41.41	99.38	0.54	94.71	1.39	62.96	0.56	1.87
	20	ZGS	Djougou	BZ	55	59	30.5	56.5	26	27.5	16.1	58	85.8	15.5	10.2	10.7	18	20	23.5	28.3	65	76	75.5	35.5	15	13	7	17	21.5	39.09	1.12	0.41	52.73	10.77	86.67	47.27	94.83	0.47	89.23	1.47	65.81	0.52	2.13
	19	ZGS	Djougou	BZ	50.3	51	25.6	50.5	24.9	25.1	14.5	54.2	75.1	13.8	9.1	8.5	16.5	19.8	24	25.1	63	74.5	97.6	32.7	12.4	14.7	6.1	16.8	20	39.76	1.02	0.34	50.5	9.68	118.55	49.5	92.8	0.5	86.03	1.5	65.94	0.5	2.46
	3	ZGS	Djougou	BZ	54.3	55.8	27.5	55.2	23.5	24.2	16.1	51	81.9	14.5	9.3	10.5	17	22.2	24	28.3	63.5	70.8	64.6	29.3	13.5	15.3	6.5	18.5	21	38.67	1.31	0.45	56.72	10.24	113.33	43.28	106.47	0.55	80.31	1.51	64.14	0.49	2.31
	1	ZGS	Djougou	BZ	61	65.3	31.4	63.5	29.1	31.4	19	62.1	97.1	16.5	11.3	15	20	23.9	26	63.2	75	88.6	84	37.9	14.5	15.5	7.3	18	31	50.82	1.1	0.52	52.3	9.73	106.9	47.7	98.23	0.41	82.8	1.54	68.48	0.48	2.39
	18	ZGS	Djougou	BZ	52.5	57	29	54.1	24	25.5	14.8	54.1	84.3	14	9.3	9	19	20.8	22.2	24	62	75	69	29.1	14.2	14.1	7	17.5	20	38.1	1.19	0.38	54.29	11.29	99.3	45.71	97.04	0.56	87.26	1.48	66.43	0.51	2.14
	2	ZGS	Djougou	BZ	61.6	64.4	34.2	63.2	27.5	29.2	17.8	58	92.1	17.2	10.3	11	20	24.4	23.5	36	74.5	82.4	77.6	37.3	13.4	18.3	7	20.3	26.5	43.02	1.24	0.4	55.36	9.4	136.57	44.64	106.21	0.5	77.85	1.44	59.88	0.53	2.18
	5	ZGS	Djougou	BZ	57.8	58.4	31.4	57.8	25.5	26.7	15.2	54.3	86.7	15.2	9.5	10.3	15.6	19.5	20	27.2	64	77.1	70.2	27.9	12.4	13.7	6	15.3	20.5	35.47	1.27	0.4	55.88	9.38	110.48	44.12	106.45	0.44	84.84	1.43	62.5	0.54	2.04
	4	ZGS	Djougou	BZ	53.5	56.2	30.3	54	25	27.3	14.3	57	78.3	15.5	9.9	9.7	16.5	19.3	21.4	25.7	67.1	80	72.3	28.9	13.5	11.5	6	15.7	22	41.12	1.14	0.39	53.27	8.94	85.19	46.73	93.86	0.43	84.95	1.43	63.87	0.54	2.21
	19	ZGS	Djougou	BZ	54.5	59	32.6	57.3	26.5	26.8	16.8	55.5	81.5	15.8	9.5	10.8	17.8	21.2	21.9	26.4	68.7	82	73.5	30.9	14.5	14.8	7.1	17.5	25	45.87	1.06	0.41	51.38	10.33	102.07	48.62	98.2	0.48	80.79	1.4	60.13	0.55	2.11
	20	ZGS	Djougou	BZ	67.8	71	43.5	67.8	28.1	30.3	15.5	61.5	94.1	17.2	10.2	15	19.5	28.6	23	35.1	72.6	88.3	79.7	40.2	15.3	15.5	7.5	19.5	30.5	44.99	1.41	0.53	58.55	10.33	101.31	41.45	110.24	0.54	84.71	1.32	59.3	0.61	1.67
	21	ZGS	Djougou	BZ	54	55.5	28.3	54.8	24.8	24.2	15.9	54	86.5	15	9.6	9	18	19.7	22	27	65	77.2	70	28.8	12	13.8	7.2	16	22.5	41.67	1.18	0.36	54.07	11.08	115	45.93	100	0.42	83.08	1.48	64	0.51	2.3
	22	ZGS	Djougou	BZ	54.8	56.5	30.6	55.5	24.8	25.7	17.5	59.3	84.3	15	9.2	9.2	18.5	19.8	21.3	25.5	67.8	84.5	73	32.3	12	14.7	6.5	16.8	26	47.45	1.21	0.37	54.74	9.59	122.5	45.26	92.41	0.41	87.46	1.42	61.33	0.54	2.22
	17	ZGS	Djougou	BZ	51.5	54	26	52.5	23.2	25	14.6	52.4	80.2	14	9.2	9.5	15.5	20	22.5	28.4	62.8	72.4	63	28.5	12.5	14.5	6.5	15.3	18	34.95	1.22	0.41	54.95	10.35	116	45.05	98.28	0.54	83.44	1.54	65.71	0.48	2.42
	2	ZGS	Djougou	BZ	59.2	61	37.5	58.7	26.1	27.4	14.4	58.2	85.6	17	10.1	10	17.2	21.7	21.8	30.6	67.1	86.2	75.3	35.8	12.3	16	6.2	15	23	38.85	1.27	0.38	55.91	9.24	130.08	44.09	101.72	0.52	86.74	1.31	59.41	0.61	1.79
	16	ZGS	Djougou	BZ	54.9	56.5	28.9	55.2	25.1	27.8	16.3	54.6	85.3	15.2	9.2	8.3	18.5	19.9	21	29.3	67	81	71.3	32.8	12.4	15.3	6	17	23	41.89	1.19	0.33	54.28	8.96	123.39	45.72	100.55	0.46	81.49	1.48	60.53	0.51	2.32
	15	ZGS	Djougou	BZ	56.8	61	35.4	58.8	26.4	26.8	15.1	59.5	88	15.5	8.8	10	19.5	20.5	22	29	67.5	85.3	79.5	31.5	11.4	14.5	6.5	17.3	24.5	43.13	1.15	0.38	53.52	9.63	127.19	46.48	95.46	0.41	88.15	1.36	56.77	0.58	1.91
	11	ZGS	Djougou	BZ	58.5	62	28.6	60.1	26	28.3	16.3	60.8	85.4	15	9	10	17.5	21	25.5	27.6	65.5	76.5	68.1	33.5	13	15.3	6.3	17.5	21.5	36.75	1.25	0.38	53.52	9.62	117.69	44.44	96.22	0.47	92.82	1.58	60	0.46	2.29
	13	ZGS	Djougou	BZ	55	57	32.4	55.8	25	24.1	15.8	58.5	84.6	16.4	10.5	10.1	18	21.1	22.5	26.4	66.1	76.8	68.2	35.7	13	15	6.3	17.5	21.5	39.09	1.2	0.4	54.55	9.53	115.38	45.45	94.02	0.49	88.5	1.38	64.02	0.57	2.04
	12	ZGS	Djougou	BZ	51.8	55	26.6	53	27	27.3	15.7	56.8	80.8	15.2	10.3	9.5	18	20.5	25.5	27.9	64.5	78.1	69.5	30.1	12.1	16	6.7	17	25	48.26	0.92	0.35	47.88	10.39	132.23	52.12	91.2	0.46	88.06	1.53	67.76	0.48	2.42
	9	ZGS	Djougou	BZ	55.6	57	32	56.5	23.5	24.2	15.2	56.3	70.7	15	8.8	9.8	18.4	19.2	24.3	26.2	62.7	75.1	65.7	24.1	10.2	14.5	6.2	17.5	21	37.77	1.37	0.42	57.73	9.89	142.16	42.27	98.76	0.41	89.79	1.39	58.67	0.56	1.96
	3	ZGS	Djougou	BZ	55.5	57.8	30.8	56.5	25.7	27.6	14.6	58	83.7	16.5	10	9	16.8	22.5	21.1	29.7	66.2	84.5	77.2	30.2	14.6	13	5.9	16.4	23.5	42.34	1.16	0.35	53.69	8.91	89.04	46.31	95.69	0.51	87.61	1.44	60.61	0.53	2.15
	2	ZGS	Djougou	BZ	54.7	55.8	26.2	55.2	26.3	26.8	14.8	53.8	86.3	15.5	9.7	9	18	21.3	23.9	24.4	70.2	81.5	74.7	32.6	12.8	15	6.7	17.6	24.5	44.79	1.08	0.34	51.92	9.54	117.19	48.08	101.67	0.49	76.64	1.56	62.58	0.47	2.68
	1	ZGS	Djougou	BZ	54	57.3	29.3	55.2	25.8	26.3	15.3	55.8	82.5	15	9.1	9.5	19	24	25	25.1	70	78.5	68.6	32.5	13	16.2	6.8	18.5	26.5	49.07	1.09	0.37	52.22	9.71	124.62	47.78	96.77	0.53	79.71	1.48	60.67	0.51	2.39
	3	ZGS	Djougou	BZ	55.5	60	32.2	56.5	27.2	27.5	17.1	57.9	91.4	16	10.4	10.5	17	23.9	25	26.9	71.5	84	72	36.3	13	15.3	6.8	17.4	26.5	47.75	1.04	0.39	50.99	9.51	117.69	49.01	95.85	0.43	80.98	1.43	65	0.54	2.22
	4	ZGS	Djougou	BZ	52	55.5	25.2	53.2	25	27.2	16	55.6	81.7	13.1	9.2	10	18	19.2	22.1	24.2	65	79	70.4	33.2	12.6	15.5	6.3	16.5	25.5	49.04	1.08	0.4	51.92	9.69	123.02	48.08	93.53	0.49	85.54	1.6	70.23	0.45	2.58
	6	ZGS	Djougou	BZ	51.8	55	28.8	53.1	25.3	26.4	16.6	56.4	80.3	16.1	9.8	10	17.3	17.5	23	27.47	67	78.5	73.1	31.3	12.5	15.8	7	18.8	24	46.33	1.05	0.4	51.16	10.45	126.40	48.84	91.84	0.47	84.18	1.45	60.87	0.52	2.33
	5	ZGS	Djougou	BZ	50.2	53.7	24.6	51.8	25.7	26.4	15.4	52	78.1	15.4	9.3	8.5	17.3	18	22	22.1	66.5	80.5	68	31.1	12.1	13	5.9	16	23.5	46.81	0.95	0.33	48.8	8.87	107.44	51.2	96.54	0.4	78.2	1.59	60.39	0.46	2.7
	8	ZGS	Djougou	BZ	52	54.5	28.7	52.3	25.8	27.6	14.7	55.5	87.6	15.3	10.3	10.5	18	18	21.5	25.3	65	77.5	72.3	28.3	12.3	15.2	6.5	18.1	21.6	41.54	1.02	0.41	50.38	10	123.58	49.62	93.69	0.49	85.38	1.45	67.32	0.53	2.26
	9	ZGS	Djougou	BZ	56.5	60.4	32.3	56.6	25.9	27.3	14.7	57.9	84.5	16	9.3	10	18	19.5	24.5	27.6	68.7	80.6	72.8	30.9	12.5	14.8	7.2	16.8	24	42.48	1.18	0.39	54.16	10.48	118.4	45.84	97.58	0.49	84.28	1.43	58.13	0.53	2.13
	10	ZGS	Djougou	BZ	56	59.1	30.2	57.8	27.7	29	15.5	59	84.7	16.6	10	9.5	18.8	18.9	26.3	28.7	75	87.2	76.7	35.5	13.6	17.2	7.1	16.9	30	53.57	1.02	0.34	50.54	9.47	126.47	49.46	94.92	0.54	78.67	1.48	60.24	0.51	2.48
	11	ZGS	Djougou	BZ	56	59.9	31.1	57.5	27	27.5	14.5	59.5	86.9	15.4	9.4	10.5	16.9	20.6	22.3	31	67	76.6	72	31.5	12	15.4	7	17.7	23	41.07	1.07	0.39	51.79	10.45	128.33	48.21	94.12	0.47	88.81	1.46	61.04	0.52	2.15
	7	ZGS	Djougou	BZ	52	54.9	29.3	53.1	23.5	24.3	14.3	53.6	80.5	15.2	9.2	9	16.4	18.3	22.8	24.5	61.5	70	63.2	33.7	14.4	14.8	6.3	16.3	20	38.46	1.21	0.38	54.81	10.24	102.78	45.19	97.01	0.63	87.15	1.44	60.53	0.53	2.1
	18	ZGS	Djougou	BZ	54.5	56.9	29.1	55.3	25.2	23.4	14.4	57.6	85.9	14.2	9.5	9.3	17	22.1	21.5	30.1	64.6	76.1	66.1	34.1	11.9	14.2	6.5	16.6	20	36.7	1.16	0.37	53.76	10.06	119.33	46.24	94.62	0.47	89.16	1.48	66.9	0.51	2.22
	17	ZGS	Djougou	BZ	61.7	62.9	36.1	61.7	36.6	35.7	15	65.9	85.1	15.7	10.4	12.2	18.5	21	24.5	29	67	74.2	65.6	31.4	13.2	16.1	6.3	18.3	22.5	36.47	0.69	0.33	40.68	9.4	121.97	49.32	93.63	0.39	98.36	1.37	66.24	0.57	1.86
	16	ZGS	Djougou	BZ	60.3	61.5	36.8	60.1	25.5	27.8	14.7	62.2	85.4	15.5	9.2	9.5	16.7	18.5	22.3	25.2	66	74.5	71.1	33	13.3	15.2	6.2	18.5	21.5	35.66	1.36	0.37	57.71	9.39	114.29	42.29	96.95	0.54	94.24	1.34	59.35	0.6	1.79
	14	ZGS	Djougou	BZ	61.5	64.3	36.7	61.7	27.2	26.4	16	67.8	92.6	16.5	10	12	18.8	21.8	25	29.3	71	82	77.6	37.7	14.3	17	6.8	18.4	27.5	44.72	1.26	0.44	55.77	9.58	118.88	44.23	90.71	0.56	95.49	1.38	60.61	0.57	1.93
	15	ZGS	Djougou	BZ	64	64.1	32.4	62.1	26.1	28.4	14.3	62.7	91	15.5	10	10	18.3	23.1	22.1	29.5	66.1	81	70.5	37.4	12.2	16	6.5	19.3	25	39.06	1.45	0.38	59.22	9.83	131.15	40.78	102.07	0.52	94.86	1.49	64.52	0.51	2.04
	12	ZGS	bassila	BZ	75.6	77.7	34.5	76.5	29.2	34.4	15.7	60.8	91	17.4	10.5	12.8	18.7	22.8	25	33.8	77.5	90.4	79.7	37.5	15.5	17.4	7	18.5	33	43.65	1.59	0.44	61.38	9.03	112.26	38.62	124.34	0.59	78.45	1.63	60.34	0.44	2.25
	13	ZGS	bassila	BZ	58	61.8	27.6	59.5	28.5	30.4	15.6	64	89.5	16.4	9.9	11	17.5	19.4	25.4	30.5	74.2	89	82.5	36.8	14	15.8	6.5	15.8	27.5	47.41	1.04	0.39	50.86	8.76	112.86	49.14	90.63	0.5	86.25	1.62	60.37	0.45	2.69
	10	ZGS	bassila	BZ	63.8	67	35	64.8	29.1	31.6	16.1	66.1	91	18.5	10.8	11.8	20.7	22.2	28.3	30.5	75	87.4	82.8	37.7	15.1	17.7	7.5	17.5	33.5	52.51	1.19	0.41	54.39	10	117.22	45.61	96.52	0.57	88.13	1.46	58.38	0.52	2.14
	11	ZGS	bassila	BZ	58.5	63	32.1	60.4	24.2	27	15.7	60.2	86.5	16.8	10.2	12	19.1	18.7	24.2	29.8	69	81.2	76.2	32.1	13.5	16.2	6.7	17.8	26	44.44	1.42	0.5	58.63	9.71	120	41.37	97.18	0.58	87.25	1.48	60.71	0.51	2.15
	15	ZGS	bassila	BZ	62.9	63.8	35.2	62.8	27.2	28.3	14.7	62.9	85.3	16.3	10	10	19.5	21.58	26.1	30	66.5	82.6	75.2	34.9	13.5	15.8	6.5	15.6	27	42.93	1.31	0.37	56.76	9.77	117.04	43.24	100	0.53	94.59	1.41	61.35	0.55	1.89
	8	ZGS	bassila	BZ	66.6	69	39.7	67.3	30.3	29.9	15	67	94	16.8	10.7	14.8	18.6	26.1	24.5	39.1	74.2	89.2	79	34.2	14.8	15.5	7.2	18.5	33	49.55	1.2	0.49	54.5	9.7	104.73	45.5	99.4	0.5	90.3	1.37	63.69	0.58	1.87
	17	ZGS	bassila	BZ	53.8	56.1	28.7	54.5	26.1	25.2	15.5	61.3	84.8	18	10.8	11.5	17.2	21.6	25.5	31.8	67.7	77.5	66.3	33.1	12.8	16.1	6.5	16	22	40.89	1.06	0.44	51.49	9.6	125.78	48.51	87.77	0.51	90.55	1.48	60	0.51	2.36
	22	ZGS	bassila	BZ	60.3	61.5	38.1	60.8	25.6	28	14.2	60.8	86.4	16.3	9.4	11.2	18.5	20.7	23.1	28.2	67	82	70.6	30.4	14.8	12.5	6.5	17.2	22.5	37.31	1.36	0.44	57.55	9.7	84.46	42.45	99.18	0.51	90.75	1.31	57.67	0.62	1.76
	11	ZGS	bassila	BZ	59.8	61.3	34.8	59.5	26.8	25.6	14.6	62.8	91.9	15	9.5	11.2	17	22.4	22.8	31.9	69.5	79.4	74.3	35.7	13	15.3	6.9	14.3	23.5	39.3	1.23	0.42	55.18	9.93	117.69	44.82	95.22	0.51	90.36	1.38	63.33	0.57	2
	9	ZGS	bassila	BZ	64.5	64.1	37.2	63	26.8	27.5	15.3	60.4	88.1	17.5	9.8	11.5	20	22.1	23.2	31.3	71	83.1	74.4	32.2	13.5	15.4	6.5	17.8	27.5	42.64	1.41	0.43	58.45	9.15	114.07	41.55	106.79	0.51	85.07	1.36	56	0.58	1.91
	17	ZGS	bassila	BZ	60.6	62.5	34	61.1	26.8	26.3	15.7	62.5	90.1	17	9.4	11.1	18.3	19.7	25.2	31.9	70	78.2	71.8	34.7	14.5	15.7	7.1	17.2	26.5	43.73	1.26	0.41	55.78	10.14	108.28	44.22	96.96	0.54	89.29	1.42	55.29	0.54	2.06
	18	ZGS	bassila	BZ	53.8	55.2	27	54	24.2	24.5	14.3	54	84.5	14.5	9.3	9.8	16.7	17.3	20.7	26.2	60.5	67.5	61.8	30.6	12.4	14.1	6	16.1	18.5	34.39	1.22	0.4	55.02	9.92	113.71	44.98	99.63	0.51	89.26	1.52	64.14	0.49	2.24
	19	ZGS	bassila	BZ	55.8	58.3	30.2	56.5	26.4	27.2	14.5	61.4	87.1	13	8.7	9.7	16.7	18.4	25.1	27.7	67.5	75	69.1	32.4	13.3	15.5	6.2	17.3	25.5	45.7	1.11	0.37	52.69	9.19	116.54	47.31	90.88	0.54	90.96	1.47	66.92	0.52	2.24
	20	ZGS	bassila	BZ	49.7	52	26.1	50.3	23.5	26.2	15.2	56.4	76.6	14.5	9.8	10.2	16.5	19.7	23.2	26.8	65.8	79.5	69.4	30.5	11.1	14.2	6.3	16.3	25	50.3	1.11	0.43	52.72	9.57	127.93	47.28	88.12	0.44	85.71	1.5	67.59	0.5	2.52
	21	ZGS	bassila	BZ	57	60	33.1	58	26.1	25.8	14.5	57.2	86.3	15	10	10.2	18.5	21.4	22.2	30	65	76	67.6	30.6	14	16	6.5	17.5	23.5	41.23	1.18	0.39	54.21	10	114.29	45.79	99.65	0.59	88	1.41	66.67	0.55	1.96
	22	ZGS	bassila	BZ	61	64.5	30.5	62.7	24.5	26.3	15.8	59.1	90.3	17	9.9	10.2	17.3	20.7	25	27.3	68	80	75.2	31.5	14	15	6.3	17.3	23	37.7	1.49	0.42	59.84	9.26	107.14	40.16	103.21	0.54	86.91	1.56	58.24	0.47	2.23
djallonke	14	ZGS	bassila	BZ	56.8	59.9	32.5	58	28.8	31.2	16.2	63.5	89.4	16.2	10.6	10.5	20.3	22.1	23.8	29.2	75	87.6	80.6	36.4	14.7	15.5	6.8	17.8	32.5	57.22	0.97	0.36	49.3	9.07	105.44	50.7	89.45	0.49	84.67	1.42	65.43	0.54	2.31
	4	ZGS	bassila	BZ	72.5	74.5	47.1	73.3	28.8	27	15.1	65.4	95.3	19.2	10.5	18.6	20.1	22.5	26.5	43	71	80	72.1	35.5	15.5	16.6	7.7	20	29.5	40.69	1.52	0.65	60.28	10.85	107.1	39.72	110.86	0.59	92.11	1.29	54.69	0.63	1.51
	12	ZGS	bassila	BZ	63.5	66.5	39	64.6	28.2	28.2	15.3	63	91.9	16.5	10.5	15.3	20.8	22.1	25.5	35	72.1	83.5	75.9	33.6	15.9	15.9	6.5	18.9	28.6	45.04	1.25	0.54	55.59	9.02	100	44.41	100.79	0.59	87.38	1.35	63.64	0.59	1.85
sahelien	11	ZGS	bassila	BZ	69.5	73.8	40.5	70.3	30.3	30.1	16.5	69.7	97.3	19.1	10.8	13.3	20.5	22	27.3	37.1	81.2	93	83.1	37.8	16.2	16.7	7.5	18.8	38.5	55.4	1.29	0.44	56.4	9.24	103.09	43.6	99.71	0.54	85.84	1.41	56.54	0.55	2
	13	ZGS	bassila	BZ	61	63.8	36.6	62.8	28.8	29.5	16.2	64.5	90.3	16.1	10.5	13.3	20.1	20.1	24.5	35	72	84.2	80.2	34.4	14.8	16.8	7.1	18.8	33	54.1	1.12	0.46	52.79	9.86	113.51	47.21	94.57	0.53	89.58	1.37	65.22	0.57	1.97
	15	ZGS	bassila	BZ	61	63.4	37.2	62.3	27.1	28.1	16.3	62.1	89.1	17.5	11.4	12.3	20.4	19.5	24.5	62.3	75.5	91	84.6	37.1	13.2	16.4	7	17	32.5	53.28	1.25	0.45	55.57	9.27	124.24	44.43	98.23	0.49	82.25	1.35	65.35	0.59	2.03
	9	ZGS	bassila	BZ	62	63.1	35	62.5	28.3	28.6	15.2	61.8	85.8	17	9.8	12.8	18.7	25.5	25.1	32.1	71	81.7	78.1	31.2	12.8	14.2	7	19.3	30	48.39	1.19	0.45	54.35	9.86	110.94	45.65	100.32	0.42	87.04	1.4	57.65	0.55	2.03
	10	ZGS	bassila	BZ	55	57.5	32.2	55.2	25.3	24.4	13.7	59	82.5	14.5	8.2	9	16.5	18.9	22.1	30.4	64.5	73.4	66.1	30.6	13.3	13.3	6.8	16.2	22.5	40.91	1.17	0.36	54	10.54	100	46	93.22	0.51	91.47	1.39	56.55	0.56	2
	12	ZGS	bassila	BZ	71.5	75	42	73.2	31.5	32.1	15.5	68.6	102.3	18.6	11.1	14.1	20.5	26.7	26.2	36.2	78.4	88.5	85.8	43.2	16.5	18.2	7.8	19.8	38.5	53.85	1.27	0.45	55.94	9.95	110.3	44.06	104.23	0.62	87.5	1.39	59.68	0.56	1.87
	13	ZGS	bassila	BZ	54.7	56.1	33.6	54.5	26.1	24.4	14.7	60.1	83.8	15	9	10.1	17.5	16.6	24.2	28.3	67	77.6	68.1	31.8	13.6	16.1	6.8	17.5	24	43.88	1.1	0.39	52.29	10.15	118.38	47.71	91.01	0.57	89.7	1.33	60	0.6	1.99
	16	ZGS	bassila	BZ	62.4	63.8	34.6	62.4	24.9	24	12.3	58.5	78.3	15.8	9.1	10.2	17.8	20.6	22.6	32.5	63.5	70.3	64.2	32	13.6	14.2	6.6	17.1	20.5	32.85	1.51	0.41	60.1	10.39	104.41	39.9	106.67	0.63	92.13	1.42	57.59	0.54	1.84
	14	ZGS	bassila	BZ	64.8	68.5	36.7	65.4	29.5	30.7	16	63.3	100.4	18.5	11.3	12.5	19.8	22.6	26.1	37	79.5	89.1	83.1	35.3	16.5	17.2	7.9	18.7	39	60.19	1.2	0.42	54.48	9.94	104.24	45.52	102.37	0.6	79.62	1.43	61.08	0.54	2.17
	21	ZGS	bassila	BZ	54.5	57.8	31.2	56	26.4	27	14.5	56	85.7	16.4	9.8	10	17.5	21	22.6	28	68	86.5	74.1	32.7	11.4	14.6	6.5	17.5	24.5	44.95	1.06	0.38	51.56	9.56	128.07	48.44	97.32	0.43	82.35	1.43	59.76	0.54	2.18
	3	ZGS	bassila	BZ	65.3	67.7	36.7	66.2	29	30.4	17.6	65.6	93	17.6	10.2	12.2	20.1	20.4	27.2	20.9	79	96.1	84.4	33.5	15	17.5	7.4	18.5	41.5	63.55	1.25	0.42	55.59	9.37	116.67	44.41	99.54	0.51	83.04	1.42	57.95	0.54	2.15
	2	ZGS	bassila	BZ	63.8	69.4	39.7	65.5	27.2	28.4	16.1	61.9	89.4	18	10.5	14.4	20.2	21.6	25.3	35	70	78.3	75.2	31.7	14.1	16.2	7.1	17.8	28.5	44.67	1.35	0.53	57.37	10.14	114.89	42.63	103.07	0.52	88.43	1.37	58.33	0.57	1.76
	1	ZGS	bassila	BZ	67.5	70.3	40.1	68.3	29.3	31.5	16.5	66	100.3	19	11.1	15	19.5	26	26.1	38.1	76.2	90	81	33	14.7	15.3	7.3	20.1	38	56.3	1.3	0.51	56.59	9.58	104.08	43.41	102.27	0.47	86.61	1.38	58.42	0.57	1.9
	5	ZGS	bassila	BZ	64.5	67.4	38	65.3	29.1	31.7	16.7	65.2	96.4	18.1	11.2	10.3	18.5	24.7	26.5	34.2	80.6	97.7	87	37.7	14.5	15.6	7.5	18.1	35	54.26	1.22	0.35	54.88	9.31	107.59	45.12	98.93	0.47	80.89	1.39	61.88	0.56	2.12
	6	ZGS	bassila	BZ	66.4	69.6	45.3	67.8	27.7	28.2	13.6	63.7	92.3	17	10.2	16.2	18.3	24.7	22.7	38.2	68.5	80	77.5	36.9	14	16.6	6.8	19	28.5	42.92	1.4	0.58	58.28	9.93	118.57	41.72	104.24	0.62	92.99	1.27	60	0.65	1.51
	7	ZGS	bassila	BZ	64	65.3	38	64.1	31	29.3	15.4	66	93.8	17.1	11.1	13	20.8	23	26	33.7	75	90.5	79.1	40.7	14	17.2	7.5	19.1	32	50	1.06	0.42	51.56	10	122.86	48.44	96.97	0.5	88	1.36	64.91	0.58	1.97
	8	ZGS	bassila	BZ	68	71.8	47.5	70.5	27	28.2	14.5	68.3	93.8	16.3	10.8	13.5	17.6	23.3	24	37.4	70.1	84.2	69.1	31.6	14	15.8	6.5	21.8	29	42.65	1.52	0.5	60.29	9.27	112.86	39.71	99.56	0.57	97.43	1.26	66.26	0.66	1.48
	10	ZGS	bassila	BZ	62.5	63.2	36.1	62.5	27.8	27.5	14.6	63.5	83.5	17	10.5	10.6	19	24	28.5	26.6	70.6	86.5	76.3	31.4	13.4	16.5	7.1	17.5	29	46.4	1.25	0.38	55.52	10.06	123.13	44.48	98.43	0.54	89.94	1.38	61.76	0.57	1.96
	12	ZGS	bassila	BZ	50.5	54.1	27.6	52	24.5	25	14.4	57.6	79.1	15.5	9.1	10	17.5	19.8	20.3	31.1	60.2	62.7	60.4	30.5	11.6	14.7	6.3	15.5	18.5	36.63	1.06	0.41	51.49	10.47	126.72	48.51	87.67	0.48	95.68	1.48	58.71	0.51	2.18
	14	ZGS	bassila	BZ	59.7	65	34.4	61.6	28	31.4	17	66.8	96.7	19.2	11	11	20.2	23	26	32.4	72	84.2	77.9	39.1	14.2	16.7	7	18.3	30	50.25	1.13	0.39	53.1	9.72	117.61	46.9	89.37	0.5	92.78	1.44	57.29	0.53	2.09
	15	ZGS	bassila	BZ	57.8	61	32.7	59	27.5	27.2	14.5	58.8	87.5	17.3	10.1	11	18.2	22	23.7	32.6	66	82.1	70	31.7	13.3	16.6	6.4	16.8	24	41.52	1.1	0.4	52.42	9.7	124.81	47.58	98.3	0.55	89.09	1.43	58.38	0.54	2.02
	16	ZGS	bassila	BZ	60.2	62.5	36.3	60.7	27.5	28	15	60.1	87.3	15.3	9.6	10.5	18.2	23.3	24.2	28.5	72	82.8	72.7	36.4	12.9	15.7	7.2	17.5	26	43.19	1.19	0.38	54.32	10	121.71	45.68	100.17	0.49	83.47	1.36	62.75	0.58	1.98
	18	ZGS	bassila	BZ	52.7	55.5	26.2	53.6	24.3	27.3	14.8	59.1	80.4	14.3	9	9	17	19	22	27.4	65	81.2	71.4	31.8	13.5	15	6	15.7	22.5	42.69	1.17	0.37	53.89	9.23	111.11	46.11	89.17	0.56	90.92	1.56	62.94	0.47	2.48
	19	ZGS	bassila	BZ	50.8	54.5	28	52.5	24.5	25.2	14.6	54.1	82	15	9.4	9.5	16.8	20.4	22.5	29.3	63.6	78.5	72.8	31.5	11.5	15	6.1	13.2	17	33.46	1.07	0.39	51.77	9.59	130.43	48.23	93.9	0.48	85.06	1.47	62.67	0.51	2.27
	20	ZGS	bassila	BZ	52.4	54	29.5	53.3	26.1	26.4	15.1	58	83	17	9.4	10.6	18	19.3	23.5	28	67.5	82.2	73.8	32.6	12.1	14.5	6.5	16.2	23	43.89	1.01	0.41	50.19	9.63	119.83	49.81	90.34	0.45	85.93	1.42	55.29	0.55	2.29
	2	ZGS	bassila	BZ	60	61.4	33.6	59.4	26.5	26.3	15.2	59.6	85.2	16.6	9.8	9.6	17.4	21	24.2	30.3	69.1	86.2	74.2	35	13.5	17	7	16.7	27.5	45.83	1.26	0.36	55.83	10.13	125.93	44.17	100.67	0.57	86.25	1.41	59.04	0.55	2.06
	1	ZGS	bassila	BZ	58	62	30.2	60.1	29	30.9	16.4	63.2	90.3	17.2	11	9.6	20.2	22.6	28.5	32.6	76	90.1	83	29	12.3	16.4	7.5	18.6	33.5	57.76	1	0.33	50	9.87	133.33	50	91.77	0.42	83.16	1.53	63.95	0.49	2.52
	3	ZGS	bassila	BZ	58	62.5	37.5	60.5	26	26.5	15.1	63.3	87.4	15.3	9.7	10.5	16.5	22.3	24	30.3	67	75.1	71.2	35	16.3	15.8	6.7	17.6	26	44.83	1.23	0.4	55.17	10	96.93	44.83	91.63	0.66	94.48	1.33	63.4	0.6	1.79
	4	ZGS	bassila	BZ	70.5	72.8	41.5	71.2	32	33.5	16.3	67.3	99	17.8	11.4	17.5	20	27.5	26.5	41.8	83	99.5	87.6	38.9	19	15.5	7.5	20.1	43	60.99	1.2	0.55	54.61	9.04	81.58	45.39	104.75	0.56	81.08	1.38	64.04	0.57	2
	5	ZGS	bassila	BZ	61.8	64.4	37.2	63.5	27.3	26.5	16.6	60.5	91.2	15.3	9.5	10.3	19.5	25.3	28	32.1	70.5	86	77.1	36	13.8	18.2	7.2	18.3	30.5	49.35	1.26	0.38	55.83	10.21	131.88	44.17	102.15	0.55	85.82	1.37	62.09	0.58	1.9
	6	ZGS	bassila	BZ	66	68.1	41.4	67.2	27.1	39.6	15.5	61.7	90.3	17	10.3	16.2	19.7	23.4	25.2	33	70.5	83.7	74.3	36.8	13.5	16.8	7.3	17.2	30	45.45	1.44	0.6	58.94	10.35	124.44	41.06	106.97	0.54	87.52	1.32	60.59	0.61	1.7
	7	ZGS	bassila	BZ	60.8	64.3	31.1	62	27.4	28	16.7	58.5	89.6	17.6	10.5	10.2	18.5	24.8	26.4	31.5	72.2	88.9	79.1	35.2	14.3	17	7.5	19.7	32	52.63	1.22	0.37	54.93	10.39	118.88	45.07	103.93	0.53	81.02	1.53	59.66	0.48	2.32
	8	ZGS	bassila	BZ	67	68.3	36.3	67.8	28.3	29.2	16.2	60.2	93	15.6	10.3	13	20.2	23.5	25.5	24.8	73.5	90.2	83.2	39	14.2	17	6.8	18.5	30.5	45.52	1.37	0.46	57.76	9.25	118.72	42.24	111.3	0.53	81.9	1.44	66.03	0.53	2.02
	9	ZGS	bassila	BZ	57	59.1	31.3	58	25.8	26.1	15.2	60.3	88.1	16.4	9.5	10	19.5	21.5	24.3	27	66.5	77.4	71.6	34.2	13	14.9	7	17.2	26	45.61	1.21	0.39	57.74	10.53	114.62	45.26	94.53	0.49	90.68	1.44	57.93	0.53	2.12
	10	ZGS	bassila	BZ	51	51.6	31.5	49.5	23.1	21.7	13	52.1	74.9	14.1	8.2	9.1	16.8	19.4	22.5	24.1	57	67.5	60.4	28.1	12	13.8	6.3	14.9	20	39.22	1.21	0.39	57.71	11.05	115	45.29	97.89	0.55	91.4	1.32	58.16	0.61	1.81
	11	ZGS	bassila	BZ	51.4	52.5	27.5	51.8	24.1	24.5	14	54.1	76	15.2	8.8	9.6	15.8	20.1	21.5	23.2	62.3	72	63.5	26.6	11.6	13.4	6.2	14.4	20.5	39.88	1.13	0.4	53.11	9.95	115.52	46.89	95.01	0.46	86.84	1.45	57.89	0.52	2.27
sahelien	1	ZGS	bassila	BZ	67.5	68.8	42.4	67.8	30.1	32	16.6	66.1	98	17.1	11.5	11.2	18.2	25.4	27	32.7	80.5	91.7	85	33.4	16.8	17.2	6.8	18.4	38	56.3	1.24	0.37	55.41	8.45	102.38	44.59	102.12	0.58	82.11	1.31	67.25	0.62	1.9
	2	ZGS	bassila	BZ	60.8	62.2	36	61.5	25.6	25.3	14.4	60.1	84.5	16	9.6	10.5	16.8	22.4	21.8	33.1	64.5	76.6	68.1	30.2	13.7	16.6	6.6	16.1	22.5	37.01	1.38	0.41	57.89	10.23	121.17	42.1	101.16	0.62	93.18	1.36	60	0.58	1.79
	3	ZGS	bassila	BZ	64.3	68.4	35.1	65.8	29.4	30	15.5	68	90.6	16	9.8	11	18.6	25.2	26.5	35	73.5	88.3	83.1	32.8	17.6	15.5	6.6	18.6	31.5	48.99	1.19	0.37	54.28	8.98	88.07	45.72	94.56	0.60	92.52	1.47	61.25	0.51	2.09
	4	ZGS	bassila	BZ	60.3	63.3	34.6	62	26.8	25.4	14.7	58	88.4	16.4	10.6	11.1	17	25.2	23.5	29	68.2	78.8	73.3	34.6	13.1	14.8	6.7	17.3	26	43.12	1.25	0.41	55.56	9.82	112.98	44.44	103.97	0.49	85.04	1.41	64.63	0.55	1.97
	5	ZGS	bassila	BZ	61	65	35.2	62.5	27.6	29.2	16.6	60.1	90.2	15.6	10.2	12.1	19	22.5	23.6	29	68	80.2	77.4	29.6	14.6	16.1	6.8	18	27	44.26	1.21	0.44	54.75	10	110.27	45.25	101.5	0.51	88.38	1.42	65.38	0.54	1.93
	6	ZGS	bassila	BZ	59.7	62.2	34.5	61	27.6	27	15.6	62.5	93	17.4	10.2	12.8	19.6	24.5	24	32.4	72	84.5	79.8	31.5	18.4	14.5	7.4	18.4	28.5	47.74	1.16	0.46	53.77	10.28	78.8	46.23	95.52	0.62	86.81	1.4	58.62	0.55	2.09
	7	ZGS	bassila	BZ	60.7	64	35.5	61.3	26.1	27.6	15.3	62.1	85.3	17.1	10.6	12	18	23.6	25	28.1	67.5	86.7	78.7	30.2	12.6	15.1	6.3	17.5	26	42.83	1.33	0.46	57	9.33	119.84	43	97.75	0.48	92	1.4	61.99	0.55	1.9
	1	ZGS	bassila	BZ	65	66	38.1	65.5	28.3	28.2	14.7	61.7	86.3	16.8	9.5	11.3	19	22.1	25.3	29.4	70.6	77	72.1	30.2	13.7	15.8	6.3	16.8	26.5	40.77	1.3	0.4	56.46	8.92	115.33	43.54	105.35	0.52	87.39	1.37	56.55	0.58	1.85
	2	ZGS	bassila	BZ	53.5	57.4	30.1	55	26	27.1	14.1	53.7	86.6	15.6	9.7	10.5	17.7	19.3	22	24.4	66	79	72.7	32.1	12.5	15	6.1	16.5	23.5	43.93	1.06	0.4	51.4	9.24	120	48.6	99.63	0.51	81.36	1.45	62.18	0.52	2.19
sahelien	3	ZGS	bassila	BZ	73.2	76.3	46.1	74	30	30.2	17.1	69	99.1	20.5	10.7	15.3	20.3	24.8	27.3	43.1	78	89.2	83.7	43.8	16	17.3	7.3	20.3	40.5	55.33	1.44	0.51	59.02	9.36	108.13	40.98	106.09	0.54	88.46	1.33	52.20	0.6	1.69
	4	ZGS	bassila	BZ	70.8	75.5	44.3	72.8	31.2	30.3	15.5	68.5	97.8	19.7	12.8	15.5	19.8	28.8	28.6	38.3	79	88.5	78.6	42.8	14	17.5	7.2	23.2	35.5	50.14	1.27	0.5	55.93	9.11	125	44.07	103.36	0.51	86.71	1.35	64.97	0.59	1.78
	5	ZGS	bassila	BZ	56	60	33.7	57.3	23.3	24.1	14	56.7	79.2	14.3	8.5	10.2	18	20	21	24.1	61	69.9	65.7	30.6	12.1	14	6.3	14.5	18.5	33.04	1.4	0.44	58.39	10.33	115.7	41.61	98.77	0.52	92.95	1.39	59.44	0.56	1.81
	6	ZGS	bassila	BZ	55.8	59.5	34.6	57	27.6	28.5	14.5	59.5	82.3	16.8	8.7	10.8	19.5	19.3	24.5	29	70	85.5	72.7	35.6	12.6	14.7	7	16.7	25.5	45.7	1.02	0.39	50.54	10	116.67	49.46	93.78	0.46	85	1.36	51.79	0.58	2.02
	7	ZGS	bassila	BZ	58.8	64.7	28.7	62.5	28.1	29.2	15.3	62.1	81.1	17.5	10.3	11.1	19.1	21.3	24.6	34	69.5	83.7	77.4	33	13	16.2	7.2	17.1	27.5	46.77	1.09	0.4	52.21	10.36	124.62	47.79	94.69	0.49	89.35	1.63	58.86	0.44	2.42
djallonke	8	ZGS	bassila	BZ	61.2	65.3	31.8	63.5	28.7	29.6	15.5	60.8	85.4	19.2	9.9	10.8	19.1	23.2	24.5	31	73.1	88.2	83.1	33.6	14	15.5	7	17.5	30.5	49.84	1.13	0.38	53.1	9.58	110.71	46.9	100.6	0.49	83.17	1.53	51.56	0.49	2.3
	9	ZGS	bassila	BZ	63.7	65.5	34.5	62.5	28.3	30.1	15.3	62.1	92.3	18.5	11	13	20.7	21.4	24.7	34	74	84.8	78.4	39	14	15.6	7	19.6	30.5	47.88	1.25	0.46	55.57	9.46	111.43	44.43	102.58	0.50	83.92	1.45	59.46	0.53	2.14
	10	ZGS	bassila	BZ	64.5	67	36.5	65.8	31.8	30.7	19	65.7	90.5	17.7	10.3	10.5	20.5	22	27	30	82.8	100.5	86.4	39.1	19.2	16	7.2	18.6	38	58.91	1.03	0.33	50.7	8.7	83.33	49.3	98.17	0.51	79.35	1.42	58.19	0.54	2.27
	12	ZGS	bassila	BZ	70	72.3	38.9	71	32	33	17.1	67.7	98.5	19.4	11.7	13.5	21.5	25.7	29.5	34.7	87	96.3	80.5	40	15.2	17.1	7.5	20.6	34.5	49.29	1.19	0.42	54.29	8.62	112.5	45.71	103.4	0.48	77.82	1.43	60.31	0.54	2.24
	13	ZGS	bassila	BZ	56	60	27.8	57.5	27.3	26.7	14.4	62	83.8	17.5	9.9	12	20.5	21.5	24.1	28.7	69	76.2	70.3	31.5	13.8	16.8	6.5	17	24	42.86	1.05	0.44	51.25	9.42	121.74	48.75	90.32	0.59	89.86	1.58	56.57	0.46	2.48
	15	ZGS	bassila	BZ	54	56	28.5	54.8	26.2	27.1	14.7	58.1	82.3	15.5	9.4	10	17.5	21	24.2	26.5	67.3	80.5	75.3	32	13	15.2	6.3	16.5	21.5	39.81	1.06	0.38	51.48	9.36	116.92	48.52	92.94	0.51	86.33	1.48	60.65	0.51	2.36
	14	ZGS	bassila	BZ	61.4	65	27.8	62.3	30.3	30	15.3	67.3	92.3	20.1	9.7	12.8	20.2	25.4	27.1	34.3	77.8	87.6	79.4	38.7	15.2	17.3	6.9	19.1	28.5	46.42	1.03	0.42	50.65	8.87	113.82	49.35	91.23	0.57	86.5	1.67	48.26	0.43	2.8
	16	ZGS	bassila	BZ	63.8	66.5	37.2	64.8	30	31	15.7	61.1	86.2	18.3	10.4	11.5	19.5	22.7	26.5	35.1	75.6	91	81.3	36.1	12.8	15.8	7.2	19.2	30	47.02	1.13	0.38	52.98	9.52	123.44	47.02	104.42	0.43	80.82	1.39	56.83	0.56	2.03
	17	ZGS	bassila	BZ	58.5	60.2	35	59	25.8	25.2	15.5	62.3	84.2	16.1	8.5	10.5	17.5	21.5	23.4	27.1	65.5	78.1	74.4	29.2	13.1	15	6.5	16.5	21.5	36.75	1.27	0.41	55.9	9.92	114.5	44.1	93.9	0.49	95.11	1.36	52.8	0.58	1.87
	18	ZGS	bassila	BZ	62.5	64	37.7	63	27.5	28.7	15	57.8	93.5	16.1	10	12.5	18.5	20.5	24	38.1	69.5	87.2	81.4	32.7	13.5	16.6	7.1	17.4	26	41.6	1.27	0.45	56	10.22	122.96	44	108.13	0.54	83.17	1.35	62.11	0.59	1.84
metis	19	ZGS	bassila	BZ	65.2	67	36.2	65.8	29.1	31	16.7	63.4	90.3	17.1	9.7	10.5	18.5	20.5	27.3	36.7	77.5	90.1	83	37.8	14.1	17.4	6.8	18.7	38.5	59.05	1.24	0.36	55.37	8.77	123.4	44.63	102.84	0.5	81.81	1.43	56.73	0.54	2.14
metis	20	ZGS	bassila	BZ	65.4	67.8	36.2	66.2	28.5	27.1	16.3	65.5	92.4	16.1	9.8	12.5	19.5	22.3	25	35.5	71.6	80.1	69.5	37.3	13.6	16.6	7.2	20.2	30.5	46.64	1.29	0.44	56.42	10.06	122.06	43.58	99.85	0.49	91.48	1.44	60.87	0.53	1.98
	5	ZS	Segbana	BNZ	55.5	61.4	33.5	57.4	27.4	30.4	15.7	55.6	88.2	16.2	10.1	10	19.8	23	26	27.6	75	86.6	79	32.9	13.4	15.8	6.9	17.5	28.5	51.35	1.03	0.36	50.63	9.2	117.91	49.37	99.82	0.49	74.13	1.42	62.35	0.55	2.24
	4	ZS	Segbana	BNZ	63	64	42	63	26	26.5	14.7	60.7	86.7	17.6	10.2	11	21	22.3	25	33.2	71.5	85	74	32.5	17.8	16.2	7	19	27	42.86	1.42	0.42	58.73	9.79	91.01	41.27	103.79	0.75	84.9	1.26	57.95	0.66	1.7
	3	ZS	Segbana	BNZ	66.5	65	40	63	27	25.8	16.6	52	83.9	16.7	9	9	20	22.5	23	26.3	75.1	87.3	73.2	36.7	13	13	7	20	25	37.59	1.46	0.33	59.4	9.32	100	40.6	127.88	0.38	69.24	1.31	53.89	0.62	1.88
	2	ZS	Segbana	BNZ	76.5	74.5	53.4	72	30.7	32.5	15.4	71.7	105.8	22.2	11	21.2	21.2	28.9	26.5	45.6	76.7	91.5	87.5	42.3	17	16.6	7.5	20.5	39	50.98	1.49	0.69	59.87	9.78	97.65	40.13	106.69	0.6	93.48	1.2	49.55	0.72	1.44
	1	ZS	Segbana	BNZ	65	66	45.6	65	27	26	16.1	64.7	92.7	17.6	10.6	12.1	19.1	23.6	26.5	26	73	86.4	82	33	15.7	16	6.3	17.5	27.5	42.31	1.41	0.45	58.46	8.63	101.91	41.54	100.46	0.58	88.63	1.22	60.23	0.69	1.6
	4	ZS	Segbana	BNZ	60.8	61.4	21.4	60.6	28	24.3	14.4	58.2	79.8	16.3	9	11.6	18.8	21.2	23.5	27.5	68	77.9	72.2	35.3	13.8	14.9	6.5	17.6	25	41.12	1.17	0.41	53.95	9.56	107.97	46.05	104.47	0.51	85.59	1.93	55.21	0.35	3.18
	3	ZS	Segbana	BNZ	55.1	59	22.3	52.2	23.2	23.7	14.1	59	78.5	14.2	9	9.9	16.8	18.3	26.3	22	64	72.9	67.2	33.1	12	13.2	6.4	16.2	20	36.3	1.38	0.43	57.89	10	110	42.11	93.39	0.48	92.19	1.82	63.38	0.38	2.87
	2	ZS	Segbana	BNZ	59.8	58.4	32.4	58.3	24.8	25.2	14.2	57.4	83.5	15.6	8.8	11.2	16.5	22.8	21.1	28.4	62.8	75	68.2	33.3	14.2	10	6.5	15	22.2	37.12	1.41	0.45	58.83	10.35	70.42	41.47	104.18	0.4	91.4	1.4	56.41	0.55	1.94
	1	ZS	Segbana	BNZ	59	63.2	36.1	61.1	27.5	27.3	15.1	60.7	92.34	14.9	9.1	10.2	19.2	24.2	23	27.1	68.9	77.3	74.1	32.5	14.6	13	7.2	16	24	40.68	1.15	0.37	53.39	10.45	89.04	46.61	97.2	0.46	88.1	1.38	61.07	0.57	1.91
	5	ZS	Segbana	BNZ	70	73	47.5	71.5	31	34	16.7	68.2	89.3	19.8	12.2	20.3	24	28.5	26.5	42.8	79.4	93.7	92.1	33.6	18.2	15	8	19	30.5	43.57	1.26	0.65	55.71	10.08	82.42	44.29	102.64	0.53	85.89	1.27	61.62	0.65	1.67
1	1	ZS	Pehunco	BNZ	60.5	61.5	37.6	58.4	27	28	14.8	55.4	80.2	20.3	10.2	12	18.6	24.5	25.6	33.4	73.5	86.8	80.3	37	13.8	10.6	6.6	17.8	30.5	50.41	1.24	0.44	55.37	8.98	76.81	44.63	109.21	0.37	75.37	1.32	50.25	0.61	1.95
1	2	ZS	Pehunco	BNZ	53.6	53.8	32.5	51.9	25	26	13.5	51.8	74.7	19.6	8.8	11	18.3	23.5	24.5	27.5	66.5	80.8	74.6	31.8	12.5	9.4	6.3	15.8	24.5	45.71	1.14	0.44	53.36	9.47	75.2	46.64	103.47	0.35	77.89	1.33	44.9	0.6	2.05
1	3	ZS	Pehunco	BNZ	56.5	56.7	33.4	55.3	25.5	26.7	14.3	53.6	76.6	19.4	9.6	10	18.7	23.8	26.7	31	66.8	80.6	74.5	37	12.8	9.4	5.6	17.8	25	44.25	1.22	0.39	54.87	8.38	73.44	45.13	105.41	0.33	80.24	1.35	49.48	0.59	2
1	4	ZS	Pehunco	BNZ	57.5	57.8	34.5	55.8	27.5	29	15.7	56.5	80.5	21.5	9.8	12	21.8	23.2	26.7	30.2	74.6	88.5	81.8	37.3	13.9	10.2	6.2	17.4	32.5	56.52	1.09	0.44	52.17	8.31	73.38	47.83	101.77	0.33	75.74	1.34	45.58	0.6	2.16
1	5	ZS	Pehunco	BNZ	59.3	59.4	36.8	56.9	26.5	28.4	13.8	55.7	78.8	19.7	9.6	13	18.4	23.2	25.6	25.9	66.5	83.7	79.8	31.4	13.7	9.4	6.3	17.8	25.5	43	1.24	0.49	55.31	9.47	68.61	44.69	106.46	0.35	83.76	1.31	48.73	0.62	1.81
1	6	ZS	Pehunco	BNZ	64.5	64.7	40.8	63.6	28.7	30.8	15.6	58.6	84.3	21.8	9.6	14	20.4	25.6	26.5	29.8	74.6	89.5	85.8	36.5	13	10.6	6.5	17.8	31.5	48.84	1.25	0.49	55.5	8.71	81.54	44.5	110.07	0.31	78.55	1.29	44.04	0.63	1.83
1	7	ZS	Pehunco	BNZ	59.3	59.5	36.5	57.3	27.5	29	15.6	56.4	81.8	20.6	9.2	11	20.7	23.5	25.7	27.8	73.4	89.6	82.5	38.7	12.7	9.4	6.5	17.9	30.5	51.43	1.16	0.4	53.63	8.86	74.02	46.37	105.14	0.28	76.84	1.32	44.66	0.61	2.01
1	8	ZS	Pehunco	BNZ	51.3	51.7	33.2	50.3	23.5	24.5	13.8	50.4	71.8	18.5	9.4	11.5	17.5	23.8	25.6	28.3	61.8	72.4	65.8	33.5	12.8	9.4	5.8	16.4	21.5	41.91	1.18	0.49	54.19	9.39	73.44	45.81	101.79	0.37	81.55	1.28	50.81	0.64	1.86
6	52	ZS	Pehunco	BNZ	50.6	50.8	29.4	49.4	22.6	23.5	12.8	47.5	66.5	17.8	8.8	10	17.6	18.7	22.6	26.8	59.5	69.6	66.5	31.2	10.6	9.8	5.4	14.8	18.5	36.56	1.24	0.44	55.34	9.08	92.45	44.66	106.53	0.36	79.83	1.36	49.44	0.58	2.02
6	24	ZS	Pehunco	BNZ	56.5	56.7	36.8	54.8	24.7	28	13.5	51.6	73.8	18.4	8.6	10	18.5	24.3	22.6	27	62.6	74.5	71.5	33	11.2	9	5.8	15.6	21.5	38.05	1.29	0.4	56.28	9.27	80.36	43.72	109.5	0.3	82.43	1.27	46.74	0.65	1.7
2	23	ZS	Pehunco	BNZ	64.3	64.6	41.5	63.6	29.4	33.5	15.8	59.6	84.8	22.6	11	17	20.3	24.8	26.5	39.8	71.6	91.8	88.6	37.8	13.4	11.6	7.4	18.5	34.5	53.65	1.19	0.58	54.28	10.34	86.57	45.72	107.89	0.33	83.24	1.28	48.67	0.64	1.73
2	22	ZS	Pehunco	BNZ	66.5	66.8	42.8	65.3	28	30.5	13.8	57.3	84.5	22.8	10.6	16	21.6	23.6	26.7	34.2	71.6	81.8	77.5	37.5	14.6	10	7.4	17.6	30	45.11	1.38	0.57	57.89	10.34	68.49	42.11	116.06	0.38	80.03	1.28	46.49	0.64	1.67
2	21	ZS	Pehunco	BNZ	77.3	77.5	43.6	75.4	29.3	31	14.3	60.3	87.8	22.6	10.6	15	21.5	24.3	27.5	31.6	76.5	87.6	84.8	39.8	15.6	11.6	7	18.7	33.5	43.34	1.64	0.51	62.1	9.15	74.36	37.9	128.19	0.43	78.82	1.39	46.9	0.56	1.75
2	15	ZS	Pehunco	BNZ	74.5	74.6	45.3	72.8	30.6	32	16.4	64.8	91.3	23.5	11.6	17	21.8	27.6	24.8	35.8	77.5	96.8	91.5	39.8	16.3	11.6	6.8	18.3	40	53.69	1.43	0.56	58.93	8.77	71.17	41.07	114.97	0.38	83.61	1.32	49.36	0.61	1.71
3	32	ZS	Pehunco	BNZ	59.5	59.8	37.3	58.7	25.7	28.6	14.3	53.6	79.5	19.8	9.2	11	18.8	21.5	22.6	32.5	67.5	87.6	79.4	33	11.8	9.6	6.7	16.7	25	42.02	1.32	0.43	56.81	9.93	81.36	43.19	111.01	0.31	79.41	1.3	46.46	0.62	1.81
3	31	ZS	Pehunco	BNZ	63.3	63.5	37.3	61.6	25.7	27.8	13.6	53.5	80.6	20.8	9.3	12	18.6	24.8	24.7	33.5	64.5	79.5	73.5	36.5	12.6	10.4	6.7	17.3	25.7	40.6	1.46	0.47	59.4	10.39	82.54	43.6	118.32	0.37	82.95	1.35	44.71	0.59	1.73
3	29	ZS	Pehunco	BNZ	53.7	53.8	31.6	52.6	24	27	14.6	48.3	73.5	19.6	8.4	10.5	17.6	20.8	21.6	27.2	63.5	76.6	71.3	32	10.6	9.6	6.4	14.6	21.5	40.04	1.24	0.44	55.31	10.08	90.57	44.69	111.18	0.29	76.06	1.35	42.86	0.59	2.01
3	25	ZS	Pehunco	BNZ	59.5	59.7	37.8	58.3	25.6	28.5	14.6	56.4	78.6	20.4	9.8	12	19.5	24.5	24.3	30.5	64.6	81.5	76.5	35.6	12.6	9.6	6.4	17.5	25	42.02	1.32	0.47	56.97	9.91	76.19	43.03	105.5	0.32	87.31	1.29	48.04	0.63	1.71
3	26	ZS	Pehunco	BNZ	56.3	56.4	34.6	55.6	25.6	28.5	13.4	52.3	76.5	19.4	9.3	11.5	17.5	23.5	22.8	25.3	64.5	81.8	75.3	35.6	11.6	9.2	6.2	15.4	24	42.63	1.2	0.45	54.53	9.61	79.31	45.47	107.65	0.31	81.09	1.32	47.94	0.61	1.86
3	27	ZS	Pehunco	BNZ	59.6	59.7	35.8	57.8	26.5	29.5	14	51.6	80.3	18.4	8.6	11	19.5	23.5	23.4	22.3	66.5	79.8	76.4	31	12.4	9	6	16.8	24.5	41.11	1.25	0.42	55.54	9.02	72.58	44.46	115.5	0.3	77.59	1.33	46.74	0.6	1.86
3	28	ZS	Pehunco	BNZ	56.4	56.5	35.8	55.6	25.8	27.5	14.2	52.3	78.6	19.2	9.4	11.5	18.5	23.2	26.3	27.5	64.6	81.3	71.5	31	11	9.4	6	16.3	25	44.33	1.19	0.45	54.26	9.29	85.45	45.74	107.84	0.28	80.96	1.29	48.96	0.63	1.8
3	30	ZS	Pehunco	BNZ	60.3	60.6	37.8	58.8	27.5	30	15.6	54.8	85.6	21.6	9.4	13	21.8	24.3	24.6	31.6	67.5	83.8	78.5	39	12.4	10.2	6.6	15.9	28.5	47.26	1.19	0.47	54.39	9.78	82.26	45.61	110.04	0.29	81.19	1.3	43.52	0.62	1.79
2	14	ZS	Pehunco	BNZ	56.3	56.8	33.8	55.4	24	26	13	50.4	72.8	17.8	9.4	10	18.5	23.2	24.8	23.8	63.8	77.8	71.5	32.8	11.4	9.8	5.9	17.2	22.5	39.96	1.35	0.42	57.37	9.25	85.96	42.63	111.71	0.36	79	1.34	52.81	0.6	1.89
2	13	ZS	Pehunco	BNZ	54.6	54.9	35.3	53.8	22	24.6	11.8	50.4	69.6	18.2	8.3	10.5	17.8	20.5	21.6	24.3	57.6	70.5	65.8	32.2	10.8	7.9	5.4	15.6	19.5	35.71	1.48	0.48	59.71	9.38	73.15	40.29	108.33	0.33	87.5	1.28	45.6	0.64	1.63
2	16	ZS	Pehunco	BNZ	64.5	64.6	38.6	62.8	26.8	29.5	15.4	57.8	83.6	21.3	9.4	14	19.8	22.8	25.4	37.2	67.5	86.5	79.8	36.5	12.6	9.8	6.4	17.5	30.5	47.29	1.41	0.52	58.45	9.48	77.78	41.55	111.59	0.3	85.63	1.34	44.13	0.6	1.75
6	51	ZS	Pehunco	BNZ	59.5	59.6	36.4	57.9	25	26	13.5	54.6	75.8	19.3	9.6	12	18.5	22.5	23.4	26	62.5	73.5	70.8	36	12.2	10.4	5.7	15.9	23.5	39.5	1.38	0.48	57.98	9.12	85.25	42.02	108.97	0.38	87.36	1.32	49.74	0.61	1.72
6	50	ZS	Pehunco	BNZ	60.3	60.4	37.6	57.6	26	28.5	13.8	52.8	79.4	19.5	9.8	12	18.7	21.8	23.4	30	63.5	79.6	74.5	36.5	12.6	9.2	5.8	15.8	23.5	38.97	1.32	0.46	56.88	9.13	73.02	43.12	114.2	0.32	83.15	1.3	50.26	0.62	1.69
6	49	ZS	Pehunco	BNZ	60.4	60.7	36.5	59.5	26.5	28.6	14.8	55.6	79.3	19.6	9.4	12	19.3	24.5	25.7	27.8	67.5	89.6	79.5	36.8	12.4	9.8	6.8	16.8	27.5	45.53	1.28	0.45	56.13	10.07	79.03	43.87	108.63	0.31	82.37	1.33	47.96	0.6	1.85
6	48	ZS	Pehunco	BNZ	60.5	60.7	35.8	59.3	27.4	29.6	15.2	58.3	81.6	19.8	9.2	12	20.3	21.3	24.5	28.6	67.6	87.5	81.8	36	12.4	10.2	6.7	17.5	28.5	47.11	1.21	0.44	54.71	9.91	82.26	45.29	103.77	0.3	86.24	1.35	46.46	0.59	1.89
6	47	ZS	Pehunco	BNZ	54.5	54.6	31.4	53.2	23.2	23.5	13.8	49.6	69.5	18.6	9.6	10	18.8	20.3	21.5	24.5	60.5	69.8	64.5	31.6	11.6	9	5.6	14.8	18.5	33.94	1.35	0.43	57.43	9.26	77.59	42.57	109.88	0.33	81.98	1.37	51.61	0.58	1.93
4	46	ZS	Pehunco	BNZ	56.3	56.7	33.8	55.4	25.5	26.5	13.7	50.2	72.8	19.4	9.2	10.5	19.5	20.8	24.3	22.4	64.6	81.5	75.8	34.8	10.8	9	5.7	15.8	23.5	41.74	1.21	0.41	54.71	8.82	83.33	45.29	112.15	0.28	77.71	1.34	47.42	0.6	1.91
4	45	ZS	Pehunco	BNZ	57.7	57.6	36.3	57.8	25.4	26.5	13.6	49.5	75.8	18.4	8.8	12	17.8	22.5	23.6	28	64.5	77.6	71.5	34.6	10.8	9.6	5.5	14.8	21.5	37.26	1.27	0.47	55.98	8.53	88.89	44.02	116.57	0.3	76.74	1.29	47.83	0.63	1.78
4	44	ZS	Pehunco	BNZ	56.4	56.7	34.8	55.3	26	29	14.3	52.8	76.5	19.4	9.6	11	19.5	24.3	23.4	28.7	67.5	84.8	79.6	35.6	12	9.4	5.8	15.8	25.5	45.21	1.17	0.42	53.9	8.59	78.33	46.1	106.82	0.3	78.22	1.31	49.48	0.61	1.94
4	43	ZS	Pehunco	BNZ	59.3	59.7	37.4	57.8	25.8	27.8	14	54.6	80.3	20.2	9.4	12	19.3	24.8	24.3	28.9	66.5	85.6	80.8	31.8	12.8	9.6	6.2	16.3	26.5	44.69	1.3	0.47	56.49	9.32	75	43.51	108.61	0.34	82.11	1.3	46.53	0.63	1.78
4	42	ZS	Pehunco	BNZ	59.7	59.8	38.4	58.3	26.3	30.5	13.8	53.6	77.8	20.2	9.8	12	20.5	24.4	25.2	33.6	66.5	81.6	78.5	39	12.8	8.6	6.2	16.5	28	46.9	1.27	0.46	55.95	9.32	67.19	44.05	111.38	0.3	80.6	1.28	48.51	0.64	1.73
5	41	ZS	Pehunco	BNZ	54.3	54.5	32.8	52.6	25.4	26.5	14.6	50.8	75.8	18.7	9.4	11	18.6	22.8	22.7	22.8	63.5	75.6	69.5	33.9	11.2	9.8	6	16.6	24.5	45.12	1.14	0.43	53.22	9.45	87.5	46.78	106.89	0.3	80	1.33	50.27	0.6	1.94
5	40	ZS	Pehunco	BNZ	57.5	57.8	32.6	55.6	25.6	30	14.6	53.5	79.8	19.8	9.6	11.5	19.6	24.5	24.8	28	66.8	83.8	76.5	33	11.4	10.2	6.5	17.6	28	48.7	1.25	0.45	55.48	9.73	89.47	44.52	107.48	0.31	80.09	1.39	48.48	0.56	2.05
3	39	ZS	Pehunco	BNZ	57.6	57.8	36.8	56.4	22.5	25.3	12.8	51.8	73.4	18.7	8.7	13	18.6	21.3	24.5	29.8	56.5	69.8	61.5	31	12.6	9.4	5.6	15.6	20.5	35.59	1.56	0.58	60.94	9.91	74.6	39.06	111.2	0.41	91.68	1.29	46.52	0.64	1.54
3	37	ZS	Pehunco	BNZ	56.3	56.7	35.8	55.4	24	26.5	12.8	51.6	75.8	20.5	9.4	12	18.6	22.8	23.6	27.9	61.5	75.4	65.8	33.5	12.4	9.4	6.2	15.8	22.5	39.96	1.35	0.5	57.37	10.08	75.81	42.63	109.11	0.38	83.9	1.29	45.85	0.63	1.72
3	38	ZS	Pehunco	BNZ	53.5	53.6	33.8	52.3	24.3	26.5	13	50.3	76.4	16.9	8.6	11.5	17.8	21.6	21.8	24.6	61.5	75.4	69.8	30.4	10.8	9	5.8	14.8	21.5	40.19	1.2	0.47	54.58	9.43	83.33	45.42	106.36	0.31	81.79	1.29	50.89	0.63	1.82
3	36	ZS	Pehunco	BNZ	57.6	57.8	37.8	55.6	26	29.5	13.8	54.5	76.8	19.8	9.4	11.5	19.5	22.8	24.3	25.4	66.3	81.4	79.5	37.3	11.4	9.8	6	16.5	25.5	44.27	1.22	0.44	54.86	9.05	85.96	45.14	105.69	0.31	82.2	1.26	47.47	0.65	1.75
3	35	ZS	Pehunco	BNZ	54.7	54.5	33.8	52.6	23.5	25.7	12.8	51.8	76.8	18.7	9.4	12	18.7	21.6	23.8	30.8	60.5	77.6	69.5	30.8	12.2	9.6	6.2	15.7	21.5	39.31	1.33	0.51	57.04	10.25	78.69	42.96	105.6	0.39	85.62	1.31	50.27	0.62	1.79
3	34	ZS	Pehunco	BNZ	59.5	59.7	38.4	58.3	25.5	28	13.8	52.5	81.3	19.4	9.8	11	19.4	21.8	23.5	27.8	63.8	77.7	69.5	33	12.4	9.6	5.8	15.4	24	40.34	1.33	0.43	57.14	9.09	77.42	42.86	113.33	0.34	82.29	1.28	50.52	0.64	1.66
3	33	ZS	Pehunco	BNZ	61.3	61.6	38.7	59.8	25.4	27	14.6	51.6	78.7	20.2	9.8	11.5	19.8	23.2	24.8	23.6	66.3	79.6	71.5	35.8	11.6	9.6	6.4	16.8	25	40.78	1.41	0.45	58.56	9.65	82.76	41.44	118.8	0.3	77.83	1.3	48.51	0.63	1.71
12	49	ZS	Pehunco	BNZ	63.5	63.8	42.6	62.6	26	30.4	14.6	53.8	78.3	21.4	9.8	17	19.8	23.8	24.6	33.5	71.6	83.8	81.4	37.4	13.2	9.8	6.5	17.8	26.3	41.42	1.44	0.65	59.06	9.08	74.24	40.94	118.03	0.34	75.14	1.25	45.79	0.67	1.68
12	48	ZS	Pehunco	BNZ	61.5	61.7	30.5	60.4	26	28.5	14	52.8	76.5	19.4	9.8	14	21	23.5	24.8	26.5	70.4	84.6	76.5	36	12.8	10	6.7	16.8	24.5	39.84	1.37	0.54	57.72	9.52	78.13	42.28	116.48	0.35	75	1.51	50.52	0.49	2.31
11	47	ZS	Pehunco	BNZ	79.3	78.8	50.8	77.6	33	36	15.6	67.5	99.6	24.5	12.4	21	21.5	28.5	31.8	45.8	94.8	108.4	101.5	49.8	16.6	11.4	7.4	20.6	49	61.79	1.4	0.64	58.39	7.81	68.67	41.61	117.48	0.37	71.2	1.28	50.61	0.64	1.87
11	46	ZS	Pehunco	BNZ	54.6	54.8	34.6	53.7	24.5	25.5	12.9	51.3	73.5	12.6	9.8	11.5	17.8	22.8	22.6	27.5	62.8	76.7	71.6	33.2	10.8	9.6	5.8	15.8	21.5	39.38	1.23	0.47	55.13	9.24	88.89	44.87	106.43	0.33	81.69	1.29	77.78	0.63	1.82
11	45	ZS	Pehunco	BNZ	54.7	54.8	34.3	53.8	24.5	27.5	12.9	53.8	75.8	19.3	10.2	11.5	18.6	23.2	26.5	26.5	64.5	77.8	71.5	36.8	11.6	9.2	6.2	15.8	24.5	44.79	1.23	0.47	55.21	9.61	79.31	44.79	101.67	0.34	83.41	1.3	52.85	0.63	1.88
11	43	ZS	Pehunco	BNZ	60.3	60.5	38.2	58.5	26	29	14.8	53.7	77.6	19.5	9.8	12.5	19.6	23.8	24.7	26.6	69.8	84.8	79.6	32.6	11.6	9.8	6	16.8	28.5	47.26	1.32	0.48	56.88	8.6	84.48	43.12	112.29	0.3	76.93	1.29	50.26	0.63	1.83
11	44	ZS	Pehunco	BNZ	54.3	54.5	30.4	52.8	25	28	14.5	50.8	74.6	18.3	9.4	11	18.8	21.5	24.6	28.4	64.5	82.8	74.9	31	11.6	9.4	6.2	16.4	25	46.04	1.17	0.44	53.96	9.61	81.03	46.04	106.89	0.3	78.76	1.4	51.37	0.56	2.12
11	40	ZS	Pehunco	BNZ	54.8	55.6	34.5	53.7	24.5	26	12.8	53.8	76.5	19.6	9.4	10	18.5	21.5	25.4	25.6	63.8	79.8	71.5	32	12.4	9.2	5.6	15.7	24.5	44.71	1.24	0.41	55.29	8.78	74.19	44.71	101.86	0.36	84.33	1.31	47.96	0.62	1.85
11	42	ZS	Pehunco	BNZ	64.5	64.8	41.5	62.7	27.5	32	15.4	56.4	82.5	21.3	10.6	15	20.5	24.5	26.3	31.4	72.6	89.4	80.8	40.6	13.8	10.2	6.4	16.7	31	48.06	1.35	0.55	57.36	8.82	73.91	42.64	114.36	0.33	77.69	1.28	49.77	0.64	1.75
11	41	ZS	Pehunco	BNZ	57.4	57.6	35.8	55.8	25.5	28.5	14.5	54.6	74.8	19.2	9.6	11	20.4	21.5	25.6	27.3	69.3	84.8	78.9	36	12.2	10.4	6.4	16.5	28.5	49.65	1.25	0.43	55.57	9.24	85.25	44.43	105.13	0.34	78.79	1.3	50	0.62	1.94
9	39	ZS	Pehunco	BNZ	61.3	61.5	36.4	60.6	27.6	29	14.6	57.6	78.6	19.6	9.6	12	18.8	24.5	25.7	26.5	74.6	87.8	81.5	38.4	12.8	10.2	6.4	17.4	30.5	49.76	1.22	0.43	54.98	8.58	79.69	45.02	106.42	0.32	77.21	1.34	48.98	0.59	2.05
9	38	ZS	Pehunco	BNZ	65.6	65.4	36.3	64.5	30.5	32	16.5	59.8	81.8	21.4	9.6	12.5	19.6	25.8	29.4	34.5	77.5	97.6	89.8	36	14.6	10.8	6	20.6	38.5	58.69	1.15	0.41	53.51	7.74	73.97	46.49	109.7	0.31	77.16	1.4	44.86	0.56	2.13
9	37	ZS	Pehunco	BNZ	66.5	66.7	42.5	65.3	30.8	32	18.5	63.6	86.5	23.5	11	17.5	23.6	24.8	32.5	33.6	84.5	98.6	93.4	41.5	14.8	11.4	7.6	20.5	41.5	64.41	1.16	0.57	53.68	8.99	77.03	46.32	104.56	0.3	75.27	1.28	46.81	0.64	1.99
9	36	ZS	Pehunco	BNZ	59.5	59.8	35.6	58.3	29	31	18.5	60.6	81.8	20.5	9.4	12	20.8	23.5	28.5	34.8	79.5	99.6	88.5	43.6	16.5	12.5	6.4	19.6	38.5	64.71	1.05	0.41	51.26	8.05	75.76	48.74	98.18	0.38	76.23	1.34	45.85	0.6	2.23
6	34	ZS	Pehunco	BNZ	78.4	78.5	51.6	75.3	31.5	33.5	16.5	67.5	99.5	22.4	11.6	19	22.5	29.5	29.8	51.4	82.5	93.6	88.6	41	16.8	11.6	7.4	18.8	42	53.57	1.49	0.6	59.82	8.97	69.05	40.18	116.15	0.37	81.82	1.26	51.79	0.66	1.6
6	33	ZS	Pehunco	BNZ	77.8	77.9	50.8	75.6	31.5	35	15	65.8	104.8	24.2	12.4	22.5	23.5	29.6	30.4	55.4	79.5	98.9	92.4	45.4	15.4	11.2	8	19.5	43	55.27	1.47	0.71	59.51	10.06	72.73	40.49	118.24	0.37	82.77	1.27	51.24	0.65	1.56
6	32	ZS	Pehunco	BNZ	56.5	56.6	34.8	55.4	27	28.6	15.5	54.8	74.6	20.5	9.8	12	19.7	20.8	27.5	24.5	73.6	90.8	85.4	35.8	13.6	9.8	6	16.3	30.5	53.98	1.09	0.44	52.21	8.15	72.06	47.79	103.1	0.32	74.46	1.31	47.8	0.61	2.11
6	31	ZS	Pehunco	BNZ	60.5	60.4	37.6	56.8	26.5	27	16	57.3	80.9	20.2	9.6	12.5	19.5	22.8	28.6	31.5	73.5	91.5	82.4	38	12.4	10.4	6.7	16.5	34	56.2	1.28	0.47	56.2	9.12	83.87	43.8	105.58	0.3	77.96	1.3	47.52	0.62	1.95
6	30	ZS	Pehunco	BNZ	57.6	57.8	36.4	54.8	25.5	28.5	16.5	54.5	74.5	19.6	9.4	13	19.8	21.2	25.4	31.5	70.5	86.8	79.5	37.4	11.8	9.4	6.4	14.8	28.5	49.48	1.26	0.51	55.73	9.08	79.66	44.27	105.69	0.26	77.3	1.29	47.96	0.63	1.94
6	29	ZS	Pehunco	BNZ	54.5	54.8	35.3	52.8	26	27.5	15.3	51.3	74.8	19.4	9.4	12.5	19.5	23.2	25.6	27.4	69.5	86.5	81.8	34.5	12.4	9.8	6.4	17.5	28.5	52.29	1.1	0.48	52.29	9.21	79.03	47.71	106.24	0.31	73.81	1.28	48.45	0.64	1.97
5	28	ZS	Pehunco	BNZ	59.6	59.8	38.8	58.3	24.6	27	14.5	54.5	80.8	19.8	9.2	13	18.5	22.8	23.6	25.8	66.5	80.6	72.5	34.5	12.8	9	6.8	16.5	26	43.62	1.42	0.53	58.72	10.23	70.31	41.28	109.36	0.32	81.95	1.27	46.46	0.65	1.71
5	27	ZS	Pehunco	BNZ	57.8	57.9	35.6	56.5	24	26	12.8	52.6	75.8	18.6	9.5	13	20.5	20.3	22.5	21.6	66.4	79.5	69.8	31.5	10.8	8.2	6	15.4	24.5	42.39	1.41	0.54	58.48	9.04	75.93	41.52	109.89	0.29	79.22	1.31	51.08	0.61	1.87
4	26	ZS	Pehunco	BNZ	54.5	54.7	34.6	54.5	24.5	26.4	13.6	53.4	74.8	20.3	8.8	12	19.5	20.8	24.5	27.6	69.4	85.8	79.3	36.5	11.4	9.8	6.4	16.5	28.5	52.29	1.22	0.49	55.05	9.22	85.96	44.95	102.06	0.34	76.95	1.29	43.35	0.63	2.01
4	25	ZS	Pehunco	BNZ	78.3	78.5	49.5	74.6	30.5	33.5	16.5	66.4	103.8	24.6	11.4	31	21.8	30.5	29.8	53.8	81.5	100.3	94.5	43.5	16.4	12.2	7.5	19.5	49.5	63.22	1.57	1.02	61.05	9.2	74.39	38.95	117.92	0.4	81.47	1.29	46.34	0.63	1.65
4	24	ZS	Pehunco	BNZ	67.5	67.6	44.3	65.8	27.5	31.5	14.6	55.8	90.5	21.5	9.6	17	20.8	24.5	25.6	37	74.5	89.8	82.5	38.6	13.6	10.4	7.5	16.5	33	48.89	1.45	0.62	59.26	10.07	76.47	40.74	120.97	0.35	74.9	1.26	44.65	0.66	1.68
4	22	ZS	Pehunco	BNZ	71.3	71.5	47.3	69.8	30	31.5	14	58.9	88.7	23.5	11.4	18	22.5	24.5	26.8	37	74.5	87.8	83.5	41.4	15.6	11.5	7	18.5	43.5	61.01	1.38	0.6	57.92	9.4	73.72	42.08	121.05	0.43	79.06	1.26	48.51	0.66	1.58
4	21	ZS	Pehunco	BNZ	60.4	60.6	36.8	58.5	29.5	31.5	18.3	53.2	81.8	20.7	9.8	14	19.3	24.8	27.6	28.9	76.4	90.6	81.8	37.5	13.6	10.4	6.7	17.3	36	59.6	1.05	0.47	51.16	8.77	76.47	48.84	113.53	0.26	69.63	1.32	47.34	0.61	2.08
3	20	ZS	Pehunco	BNZ	56.3	56.5	34.8	54.8	23.5	24	13	51.8	77.6	18.3	8.9	12.5	19.5	23	22.8	30.6	59.3	71.8	65.8	28.6	11.4	8.9	5.4	14.6	21.5	38.19	1.4	0.53	58.26	9.11	78.07	41.74	108.69	0.33	87.35	1.31	48.63	0.62	1.7
3	19	ZS	Pehunco	BNZ	67.5	67.6	41.8	66.3	28.5	30	14.3	55.8	84.6	22.4	10.3	15.6	19.6	25.3	25.8	33.8	73.5	85.6	78.9	40.2	12.8	10	6.5	16.5	30.5	45.19	1.37	0.55	57.78	8.84	78.13	42.22	120.97	0.31	75.92	1.31	45.98	0.62	1.76
3	18	ZS	Pehunco	BNZ	59.5	59.7	38.4	58.3	23.5	24.6	13.2	52.5	78.6	19.6	8.9	10	18.4	24.3	23.8	36.2	63.2	77.6	71.5	32	12.8	8.8	6.4	14.5	22.5	37.82	1.53	0.43	60.5	10.13	68.75	39.5	113.33	0.36	83.07	1.28	45.41	0.64	1.65
3	17	ZS	Pehunco	BNZ	59.6	59.8	38.9	58.8	24.5	26	12.8	51.9	77.4	18.3	9.4	12	17.5	23.5	24.6	32.2	64.5	79.8	73.5	32.8	13.6	9.9	5.4	18.6	21.5	36.07	1.43	0.49	58.89	8.37	72.79	41.11	114.84	0.43	80.47	1.27	51.37	0.65	1.66
3	16	ZS	Pehunco	BNZ	63.5	63.7	38.4	60.8	28.5	31	14.5	56.4	76.8	19.6	9.8	11	21.5	24.5	25.7	30.6	74.5	97.6	91.5	34.8	12.8	10.8	6.6	17.5	33.5	52.76	1.23	0.39	55.12	8.86	84.38	44.88	112.59	0.33	75.7	1.33	50	0.6	1.94
3	15	ZS	Pehunco	BNZ	59.5	59.6	35.8	57.8	24	26.5	12.8	51.6	78.8	19.2	9.5	14	18.7	23.5	24.8	26.7	61.4	74.5	68.8	34.5	12.6	9	5.6	14.8	23.5	39.5	1.48	0.58	59.66	9.12	71.43	40.34	115.31	0.37	84.04	1.33	49.48	0.6	1.72
3	14	ZS	Pehunco	BNZ	61.5	61.8	39.6	60.3	26.5	28	14.5	53.8	78.6	19.8	9.4	13	21.2	22.5	24.5	29.5	69.6	84.6	77.5	36.8	12.8	9.8	6.4	16.5	21.75	35.37	1.32	0.49	56.91	9.2	76.56	43.09	114.31	0.33	77.3	1.28	47.47	0.64	1.76
3	13	ZS	Pehunco	BNZ	57.5	57.6	34.6	53.8	24.5	26	13.5	53.4	78.5	20.8	9.4	11.5	18.8	21.8	23.6	28.4	66.7	79.5	70.8	34.6	12	8.8	6.5	15.4	25	43.48	1.35	0.47	57.39	9.75	73.33	42.61	107.68	0.32	80.06	1.33	45.19	0.60	1.93
2	12	ZS	Pehunco	BNZ	56.4	56.5	33.6	54.5	24	25.5	13.8	50.2	75.6	19.6	9.4	11	20.8	20.6	23.5	28.4	60.3	77.6	71.4	35.4	11.8	9.4	5.6	15.6	20.5	36.35	1.35	0.46	57.45	9.29	79.66	42.55	112.35	0.33	83.25	1.34	47.96	0.59	1.79
1	11	ZS	Pehunco	BNZ	64.5	64.6	41.6	62.4	26.5	29	12.9	55.4	82.8	21.8	10.4	16.5	19.8	24.7	26.4	40.6	67.5	79.5	75.6	37.2	15	9.8	6.4	16.5	26	40.31	1.43	0.62	58.91	9.48	65.33	41.09	116.43	0.43	82.07	1.28	47.71	0.64	1.62
1	10	ZS	Pehunco	BNZ	75.6	75.8	47.8	72.6	32	35.5	17	67.6	103.5	26.4	13.5	26	23.8	30.5	31.5	51.6	80.3	94.8	91.5	41.6	16.4	12	8.2	20.3	43.5	57.54	1.36	0.81	57.67	10.21	73.17	42.33	111.83	0.36	84.18	1.29	51.14	0.63	1.68
1	9	ZS	Pehunco	BNZ	67.6	67.7	41.4	65.9	28.5	29	13.5	57.3	85.4	21.8	11.5	16.5	21.5	23.5	26.5	36	70.5	87.5	81.8	41.3	13.4	9.8	6.8	18.8	33	48.82	1.37	0.58	57.84	9.65	73.13	42.16	117.98	0.34	81.28	1.32	52.75	0.61	1.7
1	8	ZS	Pehunco	BNZ	64.5	64.7	38.6	62.6	28.5	30	15.5	55.8	82.5	20.8	10.4	14	21.8	25.4	26.5	36.3	72.5	82.5	78.5	37.8	14.6	10.6	7	18.5	30	46.51	1.26	0.49	55.81	9.66	72.6	44.19	115.59	0.35	76.97	1.34	50	0.6	1.88
1	7	ZS	Pehunco	BNZ	67.5	67.8	44.6	64.8	30	33.5	17.3	62.8	87.5	23.2	10.8	18.5	23.8	28.5	29.5	35.9	79.5	96.5	91.6	38	14.5	11.8	7	19.5	41	60.74	1.25	0.62	55.56	8.81	81.38	44.44	107.48	0.33	78.99	1.26	46.55	0.66	1.78
1	6	ZS	Pehunco	BNZ	84.5	84.8	54.5	81.8	36	39	18.8	70.4	106.4	26.5	13.2	24	27.5	31.5	32.6	55.8	90.8	104.5	101.5	51.3	20.5	12.8	8.2	20.4	56.5	66.86	1.35	0.67	57.4	9.03	62.44	42.6	120.03	0.39	77.53	1.28	49.81	0.64	1.67
1	5	ZS	Pehunco	BNZ	80.5	80.8	51.8	77.4	34.5	40.4	18.6	69.8	103.5	25.5	13.5	24.5	24.6	30	31.6	47.5	91.6	110.5	103.8	47.5	18.6	12.6	8	21.5	53.5	66.46	1.33	0.71	57.14	8.73	67.74	42.86	115.33	0.37	76.2	1.28	52.94	0.64	1.77
1	4	ZS	Pehunco	BNZ	66.5	66.8	41.7	64.8	29.5	30	15.5	59.8	85.8	20.8	10.3	16	21.5	24.5	26.5	33	74.5	87.5	80.6	41.3	14.6	11.4	7	18.5	34.5	51.88	1.25	0.54	55.64	9.4	78.08	44.36	111.2	0.36	80.27	1.3	49.52	0.62	1.79
1	3	ZS	Pehunco	BNZ	74.6	75.3	46.7	72.8	32.5	34.5	15.8	63.8	94.5	24.5	12.3	20	21.6	28.3	27.5	47.5	81.8	94.5	88.7	44.5	15.6	10.6	7.5	18.2	40.5	54.29	1.3	0.62	56.43	9.17	67.95	43.57	116.93	0.32	78	1.31	50.2	0.62	1.75
1	2	ZS	Pehunco	BNZ	74.6	75.3	51.6	72.7	32.5	38.5	16.5	66.8	97.8	27.3	13.8	26.5	24.5	31.8	32.5	52.8	82.5	102.8	99.5	48.5	16.8	12.5	8	19.8	53.5	71.72	1.3	0.82	56.43	9.7	74.4	43.57	111.68	0.39	80.97	1.23	50.55	0.69	1.6
1	1	ZS	Pehunco	BNZ	83.5	84.3	55.9	80.4	36.5	39	17.5	74.3	109.8	26.5	13.6	26.6	25.4	29.8	33.6	58.3	89.6	108.5	104.5	51.5	18.6	13.2	8.5	20.5	58	69.46	1.29	0.73	56.29	9.49	70.97	43.71	112.38	0.38	82.92	1.25	51.32	0.66	1.6
2	11	ZS	Pehunco	BNZ	60.3	60.5	37.8	59.4	28	31	15.6	58.7	82.3	20	10.2	12.5	20.4	27.3	23.8	27.4	74.6	90.8	84.5	40.6	13.4	10.2	6.4	16.8	31.5	52.24	1.15	0.45	53.57	8.58	76.12	46.43	102.73	0.31	78.69	1.3	51	0.62	1.97
2	12	ZS	Pehunco	BNZ	56.4	56.9	34.8	55.4	25	28	13.6	52.6	74.5	18.3	9.4	11	19.5	21.5	23.6	26.8	63.6	79.6	75.8	37	12.6	9.6	5.9	16.4	23.5	41.67	1.26	0.44	55.67	9.28	76.19	44.33	107.22	0.36	82.7	1.32	51.37	0.61	1.83
2	13	ZS	Pehunco	BNZ	54.5	54.8	33.4	52.8	26	28.5	14.5	56.4	76.9	20.2	9.8	12	20.3	24.6	25.4	26.2	72.5	87.3	80.5	33.5	12.8	10	6.2	16.8	24.5	44.95	1.1	0.46	52.29	8.55	78.13	47.71	96.63	0.34	77.79	1.32	48.51	0.61	1.17
2	14	ZS	Pehunco	BNZ	56.4	56.7	34.3	55.3	25	28	14	53.6	76.7	19.2	9.4	11.5	19.5	23.8	25.3	25.4	64.6	77.8	71.5	35.8	12.6	9.6	5.4	16.4	24	42.55	1.26	0.46	55.67	8.36	76.19	44.33	105.22	0.35	82.97	1.33	48.96	0.6	1.88
2	15	ZS	Pehunco	BNZ	57.6	57.8	34.3	56.5	24	25	13.8	51.6	73.5	19.2	9.3	12	18.5	22.3	22.6	25.8	62.6	75.4	70.3	36.8	12.4	10	6	17.3	20	34.72	1.4	0.5	58.33	9.58	80.65	41.67	111.63	0.37	82.43	1.34	48.44	0.59	1.83
2	10	ZS	Pehunco	BNZ	57.3	57.6	36.4	55.7	26.5	27.6	15.4	53.4	79.5	21.2	10.8	12	20.5	24.8	25.6	25.3	69.6	84.5	79.3	38.6	11.6	9.6	6	16.3	28	48.87	1.16	0.45	53.75	8.62	82.76	46.25	107.3	0.27	76.72	1.29	50.94	0.63	1.91
2	9	ZS	Pehunco	BNZ	58.4	58.6	37.3	57.3	26.4	31	14.6	57.6	87.8	19.5	9.4	11	19.5	24.5	23.5	30.2	70.5	86.6	80.5	40.8	12.6	9.4	6.5	17.8	27.5	47.09	1.21	0.42	54.79	9.22	74.6	45.21	101.39	0.31	81.7	1.29	48.21	0.64	1.89
2	12	ZS	Pehunco	BNZ	67.6	67.8	41.3	65.7	27.6	30.8	14.8	59.5	81.5	19.5	10.2	13	24.5	24.3	32.2	32.3	74.5	87.9	82.5	38	12.8	10.6	6.2	17.3	28.5	42.16	1.45	0.47	59.17	8.32	82.81	40.83	113.61	0.33	79.87	1.32	52.31	0.61	1.8
1	11	ZS	Pehunco	BNZ	56.3	56.8	36.4	55.6	23.4	25.6	13	50.6	71.8	19.4	8	11	17.5	23.5	21.8	25.2	61.7	73.8	69.6	29.5	12	9.2	5.8	16.3	20.5	36.41	1.41	0.47	58.44	9.4	76.67	41.56	111.26	0.36	82.01	1.28	41.24	0.64	1.7
1	10	ZS	Pehunco	BNZ	69.5	69.8	43.9	67.6	30.5	34.3	15.6	56.8	86.4	23.2	10.6	15.5	21.3	25.4	31.5	35	76.6	91.8	89.5	45.6	14.2	11.4	7.3	18.7	35.5	51.08	1.28	0.51	56.12	9.53	80.28	43.88	122.36	0.34	74.15	1.29	45.69	0.63	1.74
1	9	ZS	Pehunco	BNZ	59.5	59.8	37.8	58.4	26	29.8	14.5	54.3	77.5	19.7	9.4	13.5	19.5	24.6	24.5	29	66.5	83.8	80.5	34.8	12.4	10	6.2	17.5	25.5	42.86	1.29	0.52	56.3	9.32	80.65	43.7	109.58	0.33	81.65	1.29	47.72	0.63	1.76
1	8	ZS	Pehunco	BNZ	69.3	69.5	43.2	67.6	30.5	32	14.5	62.4	89.6	21.9	11.2	16	21.6	26.8	25.6	39.5	75.6	91.6	83.8	44.8	14.5	12.4	7.3	18.5	34	49.06	1.27	0.52	55.99	9.66	85.52	44.01	111.06	0.41	82.54	1.3	51.14	0.62	1.75
1	7	ZS	Pehunco	BNZ	69.5	69.6	42.8	67.4	30	33	14.8	61.5	86.4	21.4	11.5	15.5	21.6	25.6	29.4	40.5	75.3	90.5	85.4	43.6	14.6	10.6	7	18.6	34	48.92	1.32	0.52	56.83	9.3	72.6	43.17	113.01	0.35	81.67	1.31	53.74	0.61	1.76
1	6	ZS	Pehunco	BNZ	56.4	56.6	40.8	54.5	27.6	29.3	14.2	56.8	82.5	19.8	10	13	20.8	27	26.7	28.9	70.3	81.8	77.5	36.8	13.6	11.6	6	16.8	26	46.1	1.04	0.47	51.06	8.53	85.29	48.94	99.3	0.4	80.8	1.19	50.51	0.72	1.72
1	5	ZS	Pehunco	BNZ	61.3	61.8	38.6	60.4	27	30	14.2	54.6	77.8	19.6	9.4	12	19.5	23.8	25.6	25.8	66.5	83.4	76.2	39.6	12	9.8	6	17.2	26	42.41	1.27	0.44	55.95	9.02	81.67	44.05	112.27	0.31	82.11	1.3	47.96	0.62	1.72
1	4	ZS	Pehunco	BNZ	61.3	61.5	36.4	59.8	26.5	28.7	13.5	54.6	77.5	20.8	10.2	11	18.8	23.5	24.3	27.9	67.3	83.2	77.5	39.8	11.4	10.2	5.8	16.5	26	42.41	1.31	0.42	56.77	8.62	89.47	43.23	112.27	0.33	81.13	1.34	49.04	0.59	1.85
1	3	ZS	Pehunco	BNZ	64.6	64.8	41.8	63.4	28.5	32.6	13.8	56.5	83.8	21.3	10.2	14.5	21.6	25.6	25.7	32.8	72.5	86.4	83.5	37.8	13.4	12.2	6.8	17.3	31.5	48.76	1.27	0.51	55.88	9.38	91.04	44.12	114.34	0.42	77.93	1.28	47.89	0.65	1.73
1	2	ZS	Pehunco	BNZ	70.3	70.5	44.3	68.5	28.5	29	13.5	60.4	91.3	20.8	9.2	15.5	19.6	26.5	24.5	34.6	73.4	81.3	75.8	42	13.8	11.6	6.7	17.3	28.5	40.54	1.47	0.54	59.46	9.13	84.06	40.54	116.39	0.42	82.29	1.3	44.23	0.63	1.66
1	1	ZS	Pehunco	BNZ	59.3	59.5	36.4	57.8	25.6	27.5	14.5	53.5	80.8	20.3	9.4	10	18.5	23.5	26.4	28.3	65.4	80.6	71.5	34.5	12.2	10.6	5.6	16.5	25	42.16	1.32	0.39	56.83	8.56	86.89	43.17	110.84	0.35	81.8	1.32	46.31	0.61	1.8
2	20	ZS	Pehunco	BNZ	59.8	59.8	37.8	58.3	24.5	25.5	13	53.6	77.3	19.4	9.4	11	19.5	23.4	23.6	23.8	63.5	74.8	71.3	37.5	12.6	9.6	5.8	16.4	21.5	35.95	1.44	0.45	59.03	9.13	76.19	40.97	111.57	0.38	84.41	1.29	48.45	0.63	1.68
2	19	ZS	Pehunco	BNZ	64.7	64.5	39.8	63.5	26.5	27	13.8	54.3	78.8	20.3	9.6	13	21.4	22.8	24.3	31.2	67.8	84.6	79.8	35	13.2	10.4	6.8	18.3	25.5	39.41	1.44	0.49	59.04	10.03	78.79	40.96	119.15	0.38	80.09	1.31	47.29	0.62	1.7
2	18	ZS	Pehunco	BNZ	56.3	56.5	33.8	54.8	23.5	26.5	13	53.7	75.8	18.9	9.2	11	18.6	22.8	23.5	26.4	61.8	79.3	76.5	32.3	11.4	9.2	6	17.3	23.5	41.74	1.4	0.47	58.26	9.71	80.7	41.74	104.84	0.34	86.89	1.34	48.68	0.6	1.83
2	17	ZS	Pehunco	BNZ	61.5	61.4	37.6	59.6	26.5	27.3	13.5	53.8	78.3	19.6	9.4	11	19.5	22.5	24.5	24.3	65.8	77.8	74.3	36.5	13	9.8	6.3	16.5	23.5	38.21	1.32	0.42	56.91	9.57	75.38	43.09	114.31	0.36	81.76	1.32	47.96	0.61	1.75
1	1	ZS	Boukoumbé	CAZ	57	57.5	37.5	54.5	29	30	13.5	55.4	81.6	21.5	9.8	11	22	24	25	27	63.8	83.5	76.9	29	11.8	9.8	7	18.5	29	50.88	0.97	0.38	49.12	10.97	83.05	50.88	102.89	0.3	86.83	1.27	45.58	0.65	1.7
2	2	ZS	Boukoumbé	CAZ	55	55	35.4	54	26.5	27.5	12	55.6	76.7	20	9.5	10.5	20	22.5	20.5	16.5	64.5	72.5	69.9	31	10.9	9.4	6.5	16.4	22	40	1.08	0.4	51.82	10.08	86.24	48.18	98.92	0.32	86.2	1.28	47.5	0.64	1.82
3	3	ZS	Boukoumbé	CAZ	56	56	37.5	55.5	25.5	25	12.8	53.5	77.9	18.8	8.5	10.8	18	24	22	26.4	63.5	70	65.8	33.8	11.4	9.4	6.5	16	21	37.5	1.2	0.42	54.46	10.24	82.46	45.54	104.67	0.33	84.25	1.25	45.21	0.67	1.69
1	1	ZS	Boukoumbé	CAZ	55	55.5	34.8	54.5	26	26	12.5	51.9	79.4	19.5	8	10.5	18	23	21	24	62.5	70.5	68.4	33.5	11.6	7.8	5	14.5	22	40	1.12	0.4	52.73	8	67.24	47.27	105.97	0.28	83.04	1.3	41.03	0.63	1.8
1	2	ZS	Boukoumbé	CAZ	53.5	53	32.8	52.5	26	27.5	14	51.7	75.4	18.5	8.5	10.4	19	23	21	25	62.4	71.5	68.4	29.8	11.6	7.8	5.5	14	23	42.99	1.06	0.4	51.4	8.81	67.24	48.6	103.48	0.25	82.85	1.31	45.95	0.62	1.9
3	3	ZS	Boukoumbé	CAZ	57	56.5	35.6	54.5	28	29	12.8	59.6	84.7	20	8.5	10	19.5	24.3	24.5	23.6	67.6	76.5	70	35.4	12.4	8.4	6.4	16.4	26	45.61	1.04	0.36	50.88	9.47	67.74	49.12	95.64	0.29	88.17	1.29	42.5	0.63	1.9
4	4	ZS	Boukoumbé	CAZ	61.5	62	39.8	59.2	29	29.5	13.6	58.6	84.6	20.8	9.5	14	19.6	26	21.6	35	67.5	79.5	76.4	37	12.4	9.2	5.6	16.9	27	43.9	1.12	0.48	52.85	8.3	74.19	47.15	104.95	0.29	86.81	1.28	45.67	0.64	1.7
4	5	ZS	Boukoumbé	CAZ	54.3	54.5	33.8	52.8	27	27	12.8	53.8	80.4	18.6	8	9	19	22.8	21.5	26.6	63.6	73.6	68.5	33.2	11.8	8.3	6	15.4	23	42.36	1.01	0.33	50.28	9.43	70.34	49.72	100.93	0.28	84.59	1.31	43.01	0.62	1.88
5	6	ZS	Boukoumbé	CAZ	51	51.5	31.8	50	26	27	13.8	51.8	78.6	18.6	8.5	10	19	22.8	22.5	21.8	63.4	70.5	65.8	29.8	11.4	8.4	5.6	15.6	23	45.1	0.96	0.38	49.02	8.83	73.68	50.98	98.46	0.27	81.7	1.31	45.7	0.62	1.99
5	7	ZS	Boukoumbé	CAZ	54.5	54.5	34.6	52.5	25	24.8	12.6	51.6	74.8	19	8	9.5	17.8	22.5	22.4	25	59.6	66.5	62.8	30	11.6	7.9	5	14.6	20	36.7	1.18	0.38	54.13	8.39	68.1	45.87	105.62	0.29	86.58	1.29	42.11	0.63	1.72
6	8	ZS	Boukoumbé	CAZ	53.2	55.4	32.6	52.2	27	29	14	54.8	79.5	19.4	9.2	10	19.5	23	22.6	29	66.4	75.4	72.8	29.8	11	8.4	5.6	17.5	26	48.87	0.97	0.37	49.25	8.43	76.36	50.75	97.08	0.24	82.53	1.35	47.42	0.59	2.04
8	9	ZS	Boukoumbé	CAZ	56.5	55.5	36.6	54.3	27	28	12.8	53.6	79.6	19.6	8.5	11	19	25.5	20	26	63.5	70.8	67.6	32.8	11.4	8.6	6	17.5	23	40.71	1.09	0.41	52.21	9.45	75.44	47.79	105.41	0.28	84.41	1.26	43.37	0.66	1.73
9	10	ZS	Boukoumbé	CAZ	56.2	56.5	34.8	54.5	28	28.5	13.5	53.8	79.8	19	8.3	10.4	20.5	23	22.6	26.8	65.4	77.5	70.3	34	10.8	8.4	6	16	25	44.48	1.01	0.37	50.18	9.17	77.78	49.82	104.46	0.24	82.26	1.31	43.68	0.62	1.88
9	11	ZS	Boukoumbé	CAZ	65	64.5	41	62	28.5	29	16.8	59.6	88.6	22.5	9.6	12	21	26.8	25	33.4	72.6	79.8	76.8	36.8	12.8	9.6	7	17.5	33	50.77	1.28	0.42	56.15	9.64	75	43.85	109.06	0.26	82.09	1.29	42.67	0.64	1.77
10	12	ZS	Boukoumbé	CAZ	59.5	58.5	39.8	57.5	30	27	14	56.8	85.8	22	9.3	11.5	19.5	26	22.8	30.8	68.6	73.5	69.4	36	12	8.6	6.5	16.5	25	42.02	0.98	0.38	49.58	9.48	71.67	50.42	104.75	0.25	82.8	1.23	42.27	0.68	1.72
10	13	ZS	Boukoumbé	CAZ	54.5	54	32.8	52.5	27	27	15	52.6	80.4	19.5	8.8	11	19.5	22.5	23	26.8	63.8	71.6	65.4	28	10.6	7.8	6.5	15.8	23	42.2	1.02	0.41	50.46	10.19	73.58	49.54	103.61	0.2	82.45	1.32	45.13	0.61	1.95
11	14	ZS	Boukoumbé	CAZ	53.8	53.6	33.5	53.5	27	28.5	14.5	52.8	78.6	18.4	7.6	10	19	23	20.5	25.8	63.6	78.5	70.5	28.6	10.8	7.8	5.6	14.5	23	42.75	0.99	0.37	49.81	8.81	72.22	50.19	101.89	0.22	83.02	1.3	41.3	0.63	1.9
12	15	ZS	Boukoumbé	CAZ	56.5	56	33.2	53.2	26.5	27	16	56.8	80.2	19.5	9	9.7	20	21.5	23.5	25	66.4	76.5	69.6	31	12.6	8.2	6.5	14	27	47.79	1.13	0.37	53.1	9.79	65.08	46.9	99.47	0.24	85.54	1.34	46.15	0.59	2
13	16	ZS	Boukoumbé	CAZ	57	57	37	54.6	27	26.5	14	54.8	81.6	19	7.8	11.5	18.5	22.5	22.4	20	64.5	71.6	66.8	31	12	8	5.7	16	24	42.11	1.11	0.43	52.63	8.84	66.67	47.37	104.01	0.25	84.96	1.27	41.05	0.65	1.74
14	17	ZS	Boukoumbé	CAZ	53.5	53.5	32.8	51.5	26	26	13.5	51.6	73.8	17.6	7.5	10.5	17.5	21.5	20.5	23.2	60.6	66.5	63.5	30	10	7.8	5.6	15.8	19	35.51	1.06	0.4	51.4	9.24	78	48.6	103.68	0.22	85.15	1.32	42.61	0.61	1.85
	18	ZS	Boukoumbé	CAZ	52	51.5	32.4	50	26.5	25.5	13	53.8	73.6	19	8.6	11	19.5	23	22.5	22.5	62.8	70.5	64.9	30.5	10.8	8.8	5.8	15.6	21	40.38	0.96	0.42	49.04	9.24	81.48	50.96	96.65	0.28	85.67	1.29	45.26	0.63	1.94
16	19	ZS	Boukoumbé	CAZ	54.5	54.8	34.4	53.2	26.5	27	13.5	55.8	77.6	20.3	9.3	11	20	25	21.5	23.5	62.8	75.8	70.4	29.5	12	9.6	6.5	16	21	38.53	1.16	0.42	51.38	10.35	80	48.62	97.67	0.32	88.85	1.3	45.81	0.63	1.83
17	20	ZS	Boukoumbé	CAZ	53.5	53.5	32.8	52	25	25	13.5	53.8	77.8	21.2	9	10.6	19	24.5	22.5	25.6	61.5	70.6	66.6	33	11.8	9.4	6	16	20	37.38	1.14	0.42	53.27	9.76	79.66	46.73	99.44	0.33	87.48	1.32	42.45	0.61	1.88
6	1	ZS	Boukoumbé	CAZ	57	57.5	33.6	56	26.5	27.5	13.5	54.6	83.6	20	9	10.5	20	23	22.6	25.9	64.5	75.6	66.4	28	11.8	8.8	5.8	16	23	40.35	1.15	0.4	53.51	8.99	74.58	46.49	104.4	0.29	84.65	1.36	45	0.58	1.92
3	3	ZS	Boukoumbé	CAZ	56	56	37.5	55.5	25.5	25	12.8	53.5	77.9	18.8	8.5	10.8	18	24	22	26.4	63.5	70.5	65.8	33.8	11.4	9.4	6.5	16	21	37.5	1.2	0.42	54.46	10.24	82.46	45.54	104.67	0.33	84.25	1.25	45.21	0.67	1.69
2	2	ZS	Boukoumbé	CAZ	55	55	35.4	54	26.5	27.5	12	55.6	76.7	20	9.5	10.5	20	22.5	20.5	16.5	64.5	72.5	69.9	31	10.9	9.4	6.5	16.4	22	40	1.08	0.4	51.82	10.08	86.24	48.18	98.92	0.32	86.2	1.28	47.5	0.64	1.82
1	1	ZS	Boukoumbé	CAZ	57	57.5	37.5	54.5	29	30	13.5	55.4	81.6	21.5	9.8	11	22	24	25	27	63.8	83.5	76.9	35.6	11.8	9.8	7	18.5	29	50.88	0.97	0.38	49.12	10.97	83.05	50.88	102.89	0.3	86.83	1.27	45.58	0.65	1.7
3	1	ZS	Boukoumbé	CAZ	52	52	33.4	51	25	25	13	54.5	77.8	21	9.5	9.5	21.5	22	24.5	25.8	61.5	71.4	65.8	31.5	11.4	8.4	6	16.5	21.5	41.35	1.08	0.38	51.92	9.76	73.68	48.08	95.41	0.29	88.62	1.28	45.24	0.64	1.84
3	2	ZS	Boukoumbé	CAZ	60.8	61	39.5	58.5	28	27	14.5	59.8	80.4	22	10	15	22	23	24.5	30.4	68.5	74.5	69.5	43	13.4	8.9	7	18.5	27	44.41	1.17	0.54	53.95	10.22	66.42	46.05	101.67	0.29	87.3	1.27	45.45	0.65	1.73
4	4	ZS	Boukoumbé	CAZ	51.5	51.6	32.6	51.4	25	25	14.5	50.6	75.4	18	8.5	10.5	20	22	21.5	23.2	62.4	70.6	63.8	32.5	11	8.4	6.5	17	21	40.78	1.06	0.42	51.46	10.42	76.36	48.54	101.78	0.25	81.09	1.29	47.22	0.63	1.91
5	6	ZS	Boukoumbé	CAZ	63	64.5	39.4	60.3	29	30	13.5	60.4	87.6	21.2	9.5	14	21	26.5	22.8	36	68.8	78.5	76.5	37.6	12.8	9	6.5	17.8	30	47.62	1.17	0.48	53.97	9.45	70.31	46.03	104.3	0.29	87.79	1.32	44.81	0.61	1.75
5	5	ZS	Boukoumbé	CAZ	57.4	57.5	36.4	55	27	27.5	14	56.5	77.5	19.5	8.5	11	19	23.5	23.5	26	65.8	73.6	71.8	30.6	11.6	8.6	6.5	17.5	26	45.3	1.13	0.41	52.96	9.88	74.14	47.04	101.59	0.26	85.87	1.29	43.59	0.63	1.81
	2	ZS	Boukoumbé	CAZ	49.5	49	31.4	47.5	25	25.5	12	52.5	75.4	18.5	8.8	10	17	22	23	17.8	62.5	70.8	65.4	31.8	10.8	8.6	6	17	19	38.38	0.98	0.4	49.49	9.6	79.63	50.51	94.29	0.31	84	1.28	47.57	0.64	1.99
2	1	ZS	Natitingou	CAZ	62.5	62.6	40.4	60.8	26.5	28.8	14.5	59.3	82.6	20.8	9.8	13.5	21.6	24.5	24.8	31.3	69.3	82.5	77.8	33.8	12.8	10	6.7	16.5	23.5	37.6	1.36	0.51	57.6	9.67	78.13	42.4	105.4	0.33	85.57	1.27	47.12	0.65	1.72
2	2	ZS	Natitingou	CAZ	61.5	61.7	38.8	59.8	25.5	26	13.8	56.5	80.5	21.2	9.2	14	20.4	21.5	26.5	33.9	67.4	78.6	72.5	33.6	13.4	9.8	6.5	15.4	27	43.9	1.41	0.55	58.54	9.64	73.13	41.46	108.85	0.37	83.83	1.3	43.4	0.63	1.74
2	3	ZS	Natitingou	CAZ	57.8	57.9	36.5	56.8	24.5	25	13.6	50.9	75.4	19.5	8.8	13.5	17.8	20.5	23.5	29.2	64.6	72.8	69.5	35.6	12.6	9.8	6	16.5	21.5	37.2	1.36	0.55	57.61	9.29	77.78	42.39	113.56	0.37	78.79	1.29	45.13	0.63	1.77
9	72	ZS	Natitingou	CAZ	65.4	65.7	43.2	63.8	26.5	27.8	13.6	54.8	79.5	20.8	8.8	13	20.2	24.3	24.6	29.6	69.3	80.8	73.6	40.8	13.8	9.8	5.8	17.5	24.5	37.46	1.47	0.49	59.68	8.37	71.01	40.52	119.34	0.38	79.08	1.26	42.31	0.66	1.6
9	71	ZS	Natitingou	CAZ	57.8	59.5	37.4	54.8	25	27.5	13.5	53.8	73.6	19.8	9.4	11	16.8	24.7	24.5	26.8	61.6	77.9	70.8	30.5	13.4	9.6	5.8	15.4	21	36.33	1.31	0.44	56.75	9.42	71.64	43.25	107.43	0.38	87.34	1.3	47.47	0.63	1.65
9	70	ZS	Natitingou	CAZ	64.5	64.6	41.8	62.8	24.5	25.5	13.8	51.8	77.6	20.2	9.6	15	18.7	24.5	21.8	32	64.6	74.5	66.8	38.7	13.6	9.4	6.4	17.6	21.5	33.33	1.63	0.61	62.02	9.91	69.12	37.98	124.52	0.38	80.19	1.27	47.52	0.65	1.55
8	69	ZS	Natitingou	CAZ	65.6	65.5	40.8	62.8	29.5	31	19.5	59.8	88.9	22.5	9.8	14.5	23.2	24.8	29.6	34.9	77.6	86.9	80.8	44.7	14.8	10.6	6.4	19.6	38.5	58.69	1.22	0.49	55.03	8.25	71.62	44.97	109.7	0.27	77.06	1.3	43.56	0.62	1.9
8	68	ZS	Natitingou	CAZ	67.5	67.6	41.3	64.8	31	32	17.5	59.2	84.6	22.5	11.5	15	19.8	24.5	28.6	31.4	81.5	93.5	88.6	43.2	15.4	10.2	6.7	18.5	45.5	67.41	1.18	0.48	54.07	8.22	66.23	45.93	114.02	0.29	72.64	1.32	51.11	0.61	1.97
7	65	ZS	Natitingou	CAZ	75.6	75.8	50.6	73.6	31.5	35.6	18.8	69.5	98.9	24.8	12.3	25.5	24.8	29.5	29.8	47.5	83.5	99.8	90.5	47.5	16	11.6	7.9	19.8	48.5	64.15	1.4	0.81	58.33	9.46	72.5	41.67	108.78	0.31	83.23	1.25	49.6	0.67	1.65
7	66	ZS	Natitingou	CAZ	67.5	67.8	43.4	65.8	31	30.5	16.5	63.5	93.4	24.6	10.8	15.5	21.5	32.5	29.8	38.5	80.4	88.8	83.5	43.6	16.5	11	7.5	19.5	43.5	64.44	1.18	0.5	54.07	9.33	66.67	45.93	106.3	0.35	78.98	1.28	43.9	0.64	1.85
7	64	ZS	Natitingou	CAZ	64.3	64.5	39.6	62.8	30	31.5	17.8	57.5	83.6	22.8	10.8	15	23.5	23.8	27.5	31.5	82.6	97.8	90.3	42.5	14.6	10.8	7.2	20.5	38.5	59.88	1.14	0.5	53.34	8.72	73.97	46.66	111.83	0.3	69.61	1.31	47.37	0.61	2.09
7	63	ZS	Natitingou	CAZ	83.5	83.8	52.6	81.8	35	36.5	20.8	72.6	105.8	27.5	12.8	25.5	24.5	32.8	32.5	46.5	91.8	104.6	95.8	47.3	17.6	11.4	8.2	21.8	58	69.46	1.39	0.73	58.08	8.93	64.77	41.92	115.01	0.28	79.08	1.3	46.55	0.63	1.75
7	62	ZS	Natitingou	CAZ	72.5	72.8	48.3	70.9	33	35.5	21.6	72.3	99.8	25.4	11.5	19	24.8	28.6	32.6	32.5	91.5	108.6	100.3	48.5	17.5	11.8	7.5	20.8	60	82.76	1.2	0.58	54.48	8.2	67.43	45.52	100.28	0.29	79.02	1.25	45.28	0.66	1.89
7	61	ZS	Natitingou	CAZ	81.6	81.9	52.8	80.8	33.5	36.5	21.6	72.3	102.5	25	11	24.5	24.3	28.5	33.6	47.3	93.8	105.6	100.5	51.5	20.6	14.3	7.8	24.3	60.5	74.14	1.44	0.73	58.95	8.32	69.42	41.05	112.86	0.41	77.08	1.28	44	0.64	1.78
6	60	ZS	Natitingou	CAZ	63.5	63.7	40.8	62.8	28	30.5	15.6	59.4	87.8	20.5	9.4	13	19.8	25.3	24.6	34.3	71.8	93.7	89.6	40.2	13.4	9.8	6.7	17.5	35	55.12	1.27	0.46	55.91	9.33	73.13	44.09	106.9	0.3	82.73	1.28	45.85	0.64	1.76
6	58	ZS	Natitingou	CAZ	59.5	59.6	35.8	57	26.5	28	14.8	54.5	83.5	20.3	9.9	11.5	19.8	26.5	24.5	28.6	69.6	88.5	78.6	39.5	13.6	9.8	6.4	16.3	29	48.74	1.25	0.43	55.46	9.2	72.06	44.54	109.17	0.34	78.3	1.33	48.77	0.6	1.94
6	59	ZS	Natitingou	CAZ	61.5	61.8	41.4	59.8	25	27.5	14	54.6	81.8	20.8	9.2	13	17.8	24.5	25.3	28.5	64.5	80.8	73.5	36.5	12.8	9.6	6.4	16.5	26.5	43.09	1.46	0.52	59.35	9.92	75	40.65	112.64	0.35	84.65	1.25	44.23	0.67	1.56
6	57	ZS	Natitingou	CAZ	63.5	63.6	41.5	61.8	27	30.5	15.4	57.8	86.5	22.5	9.6	15.7	20.6	24.5	25.6	36	71.6	94.5	82.6	38.5	12.8	9.6	7	16.8	33.5	52.76	1.35	0.58	57.48	9.78	75	42.52	109.86	0.3	80.73	1.27	42.67	0.65	1.73
6	56	ZS	Natitingou	CAZ	67.5	67.8	44.6	65.9	28.5	31.6	15.4	59.4	85.8	21.3	9.2	13	19.5	26.5	26.8	35	75.8	92.6	86.5	41.6	12.6	10	6.7	16.8	32.5	48.15	1.37	0.46	57.78	8.84	79.37	42.22	113.64	0.29	78.36	1.26	43.19	0.66	1.7
6	55	ZS	Natitingou	CAZ	57.6	57.8	33.6	56.2	24.5	25.5	14.5	57.3	78.8	19.5	8.6	12	16.8	22.5	24.8	25.4	64.5	82.5	74.6	36.8	12.8	9.4	6.3	16.5	24.5	42.53	1.35	0.49	57.47	9.77	73.44	42.53	100.52	0.34	88.84	1.36	44.1	0.58	1.92
6	54	ZS	Natitingou	CAZ	65.3	64.9	41.8	63.6	27.5	29.5	14.6	56.4	85.8	21.2	9.8	13	19.6	24.8	26.5	32.3	70.6	87.6	80.5	36.1	13.6	10.2	6.5	16.6	31.5	48.24	1.37	0.47	57.89	9.21	75	42.11	115.78	0.35	79.89	1.28	46.23	0.64	1.69
6	53	ZS	Natitingou	CAZ	57.8	58.5	37.3	55.6	24.5	26.5	13.4	52.6	78.8	20.3	9.2	11.5	16.8	23.5	23.8	26.5	64.5	81.8	77.5	34.8	12.4	9	6.5	15.7	25	43.25	1.36	0.47	57.61	10.08	72.58	42.39	109.89	0.34	81.55	1.28	45.32	0.64	1.73
6	52	ZS	Natitingou	CAZ	67.5	67.8	44.6	65.8	28	30	14.5	56.6	85.8	21.6	10.4	14.5	21.5	24.5	23.8	36.4	67.5	89.8	82.6	38.9	13.6	9.8	7.2	18.4	32	47.41	1.41	0.52	58.52	10.67	72.06	41.48	119.26	0.33	83.85	1.26	48.15	0.66	1.51
15	42	ZS	Natitingou	CAZ	60.8	60.6	39.3	59.5	27.5	28	14.5	57.8	83.6	21.6	10.2	13	20.5	24.6	25.8	27.8	71.5	83.8	78.5	39	13.4	9.6	6.8	18.5	28.5	46.88	1.21	0.47	54.77	9.51	71.64	45.23	105.19	0.32	80.84	1.27	47.22	0.65	1.82
15	40	ZS	Natitingou	CAZ	63.4	63.6	37.6	62.5	25.5	26	14.6	53.6	80.8	19.6	9.8	13	19.5	23.6	24.5	26.4	65.8	74.8	69.4	36.5	12.6	9.4	6.3	16.4	26	41.01	1.49	0.51	59.78	9.57	74.6	40.22	118.28	0.32	81.46	1.35	50	0.59	1.75
15	39	ZS	Natitingou	CAZ	57.5	57.8	38.6	54.6	24.5	26.5	13	53.8	78.6	19.6	9.8	13	19.6	23	22.8	28	63.5	78.9	70.8	37	12.4	9.6	6.2	14.8	23.5	40.87	1.35	0.53	57.39	9.76	77.42	42.61	106.88	0.37	84.72	1.25	50	0.67	1.65
11	33	ZS	Natitingou	CAZ	73.5	73.8	48.6	70.7	32.5	33	16.5	70.5	99.5	24.8	11.5	20.5	22.6	30.8	29.8	49	83.5	95.6	89.5	43.6	17.6	11.6	7	18.5	44	59.86	1.26	0.63	55.78	8.38	65.91	44.22	104.26	0.38	84.43	1.26	46.37	0.66	1.72
11	34	ZS	Natitingou	CAZ	74.5	74.8	48.4	72.8	31	31.5	18.5	65.4	93.8	24.3	11.5	24	23.6	25.6	30.5	40.5	81.6	93.5	89.5	41.8	16.5	11.4	7.5	18.7	44.5	59.73	1.4	0.77	58.39	9.19	69.09	41.61	113.91	0.33	80.15	1.27	47.33	0.65	1.69
11	35	ZS	Natitingou	CAZ	65.4	65.8	42.8	63.5	27.5	29	17.5	61.7	77.8	23.2	11.5	15	21.8	25.8	28.6	34.2	75.8	90.8	83.6	38.8	15.8	11	6.9	19.4	43.5	66.51	1.38	0.55	57.95	9.1	69.62	42.05	106	0.36	81.4	1.27	49.57	0.65	1.77
11	36	ZS	Natitingou	CAZ	67.8	67.6	45.3	65.6	27.5	29	15.6	60	83.5	23.5	11.6	17	20.9	28.5	27.5	29.8	72.4	85.6	80.8	37.5	15.8	10.4	6.8	18.5	33	48.67	1.47	0.62	59.44	9.39	65.82	40.56	113	0.38	82.87	1.25	49.36	0.67	1.6
11	37	ZS	Natitingou	CAZ	61.5	61.4	40.8	59.8	25.5	26	14.5	56.8	78.5	22.6	9.8	11.5	19.8	22.8	23.8	34.2	69.4	84.5	76.8	36.8	13.8	9.4	6.8	17.5	28	45.53	1.41	0.45	58.54	9.8	68.12	41.46	108.27	0.35	81.84	1.25	43.36	0.66	1.7
11	38	ZS	Natitingou	CAZ	67.4	67.8	49.6	65.3	33	36.5	22.5	67.5	97.8	24.3	11.9	17.5	23.6	28.8	32.5	44.2	81.4	102.4	99.5	49.6	14.8	11.2	7.9	20.3	53	78.64	1.04	0.53	51.04	9.71	75.68	48.96	99.85	0.22	82.92	1.18	48.97	0.73	1.64
10	32	ZS	Natitingou	CAZ	83.3	83.5	54.5	79.8	32.6	36	17.5	74.6	106.4	25.6	13.5	24.5	24.8	29.8	37.5	51.3	84.5	96.5	90.3	45.7	19.5	12.2	8.2	19.3	53	63.63	1.56	0.75	60.86	9.7	62.56	39.14	111.66	0.42	88.28	1.27	52.73	0.65	1.55
10	31	ZS	Natitingou	CAZ	80.6	80.8	53	77.8	33	35.5	15.7	69.8	100.8	26.5	13	20.5	23.8	34.6	27.5	47.3	83.8	100.7	95.6	48.5	16.6	12.6	7.6	19.6	49	60.79	1.44	0.62	59.06	9.07	75.9	40.94	115.47	0.4	83.29	1.26	49.06	0.66	1.58
6	30	ZS	Natitingou	CAZ	58.6	59.5	37.5	57.3	23.5	25.5	13.8	51.8	72.6	19.8	8.7	12.5	18.6	20.8	24.5	27.6	61.8	76.5	70.3	29.4	13	8.8	6.7	16.5	22.5	38.4	1.49	0.53	59.9	10.84	67.69	40.1	113.13	0.35	83.82	1.29	43.94	0.63	1.65
6	29	ZS	Natitingou	CAZ	63.6	63.5	39.5	62.8	24.5	26.4	14.8	51.4	77.3	21.4	9.8	12	19.8	24.3	23.6	33.8	63.5	77.6	70.8	34.5	13.3	9.2	6.5	16.3	25	39.31	1.6	0.49	61.48	10.24	69.17	38.52	123.74	0.34	80.94	1.3	45.79	0.62	1.61
9	27	ZS	Natitingou	CAZ	54.3	54.5	34.3	53.2	22	23	13.4	49.5	69.8	17.3	8.3	13	17.4	19	20.8	28	59.8	70.5	65.6	30.8	11.8	9.4	6.4	15.3	19.5	35.91	1.47	0.59	59.48	10.7	79.66	40.52	109.7	0.38	82.78	1.29	47.98	0.63	1.74
9	26	ZS	Natitingou	CAZ	69.9	70.3	43.8	68.8	28.5	30.5	14	57.6	88.6	22.8	10.2	17.5	22.8	27.5	28.8	38.8	71.8	83.5	82.3	44.5	15.8	11.4	7	18.5	37.5	53.65	1.45	0.61	59.23	9.75	72.15	40.77	121.35	0.45	80.22	1.3	44.74	0.62	1.64
9	25	ZS	Natitingou	CAZ	69.6	69.8	44.8	68.5	31.5	36.5	16.5	58.6	84.5	22.4	11	17	22.8	28.5	28.2	40.8	77.5	103.5	92.8	45.8	15.6	11.6	6.8	19.4	47.5	68.25	1.21	0.54	54.74	8.77	74.36	45.26	118.77	0.35	75.61	1.28	49.11	0.64	1.73
9	24	ZS	Natitingou	CAZ	75.4	75.8	45.8	72.8	31.5	36	18.5	64.8	90.8	24.8	12	18.5	25.8	26.8	28.5	44.8	81.5	103.8	100.5	44.5	16.8	11.6	7.2	19.8	49.5	65.65	1.39	0.59	58.22	8.83	69.05	41.78	116.36	0.33	79.51	1.33	48.39	0.6	1.78
4	15	ZS	Natitingou	CAZ	62.8	62.9	40.8	61.6	27.5	29	13.5	56.3	82.8	21.5	10.4	13	20.5	23.8	24.5	35	69.5	89.8	82.5	35.3	13.6	9.6	6.3	16.5	30.5	48.57	1.28	0.47	56.21	9.06	70.59	43.79	111.55	0.35	81.01	1.27	48.37	0.65	1.70
7	16	ZS	Natitingou	CAZ	77.5	77.3	50.8	75.8	29	31	14.7	65.6	95.3	22.4	11.8	19	23.4	26.5	25.8	41.3	75.4	87.6	77.8	41.4	16.5	10.2	7	19.3	34	43.87	1.67	0.66	62.58	9.28	61.82	37.42	118.14	0.39	87	1.26	52.68	0.66	1.48
7	17	ZS	Natitingou	CAZ	61.8	61.5	39.6	60.3	24.5	25	13.2	56.5	79.8	19.5	9.4	13	18.5	24.5	23.8	29.5	66.5	78.5	75.4	32.5	11.8	9	6.5	15.8	23	37.22	1.52	0.53	60.36	9.77	76.27	39.64	109.38	0.33	84.96	1.28	48.21	0.64	1.68
7	18	ZS	Natitingou	CAZ	56.7	56.9	36.4	54.8	24.5	24	13.5	52.8	73.5	18.6	9.2	12	18.5	22.8	23.5	29.8	63.5	71.5	66.8	33.4	11.6	8.4	6.4	15.4	21.5	37.92	1.31	0.49	56.79	10.08	72.41	43.21	107.3	0.29	83.15	1.28	49.46	0.64	1.74
7	19	ZS	Natitingou	CAZ	66.5	66.8	45.8	65.4	25.6	27	13.8	57.6	85.8	21.2	10.2	16	20.8	26.4	24.5	40.8	65.6	81.8	73.6	33.5	12.8	9.2	6.8	17.8	26.5	39.85	1.6	0.63	61.5	10.37	71.88	38.5	115.45	0.33	87.8	1.23	48.11	0.69	1.43
8	20	ZS	Natitingou	CAZ	76.5	77.8	54.5	75.5	31.5	33.5	17.5	73.5	102.6	24.5	11.5	23	24.5	24.5	28.5	46.8	83.6	97.5	87.6	53.5	16.8	11.5	8.2	18.96	48	62.75	1.43	0.73	58.82	9.81	68.45	41.18	104.08	0.35	87.92	1.21	46.94	0.7	1.53
8	21	ZS	Natitingou	CAZ	67.6	67.5	45.3	65.8	27.8	28.5	14.5	55.6	86.6	22.5	10.5	15.5	20.5	27.5	24.5	36	72.3	83.6	77.5	38	14.5	9.8	6.5	16.5	28.5	42.16	1.43	0.56	58.88	8.99	67.59	41.12	121.58	0.35	76.9	1.25	46.67	0.67	1.6
8	22	ZS	Natitingou	CAZ	65.5	65.7	43.6	64.3	25.5	27.5	12.7	55.3	89.6	21.2	9.8	15	20.5	24.5	24.8	34.8	65.8	74.8	71.5	30.5	14.8	11.2	6.6	16.6	26.5	40.46	1.57	0.59	61.07	10.03	75.68	38.93	118.44	0.51	84.04	1.25	46.23	0.66	1.51
4	14	ZS	Natitingou	CAZ	62.5	62.8	38.9	60.8	26	28	12.8	58.3	85.4	20.5	10.3	12	20.8	25.8	26.4	31.3	67.4	80.5	76.6	31.4	12.8	10.2	6.4	16.8	28	44.8	1.4	0.46	58.4	9.5	79.69	41.6	107.2	0.39	86.5	1.31	50.24	0.62	1.73
4	13	ZS	Natitingou	CAZ	65.8	66.2	43.5	64.6	28	32	13.5	54.6	84.5	24.6	10.2	14.6	23.2	25.4	26.5	39.5	72.6	87.8	83.5	40.4	12.6	10.4	6.6	18.4	31.5	47.87	1.35	0.52	57.45	9.09	82.54	42.55	120.51	0.35	75.21	1.26	41.46	0.66	1.67
4	12	ZS	Natitingou	CAZ	63.5	63.2	37.8	61.8	26.4	28.5	15.3	56.3	84.5	21.4	10.2	14	20.8	27.5	25.8	31	71.3	87.8	82.6	33.8	12.5	9.6	6.5	18.3	31.8	50.08	1.41	0.53	58.43	9.12	76.8	41.57	112.79	0.3	78.96	1.34	47.66	0.6	1.89
4	11	ZS	Natitingou	CAZ	64.4	62.3	39.6	63.6	29.8	33.5	15.5	57.5	85.8	21.3	9.8	11	22.5	22.8	25	34	75.8	95.3	86.5	42.5	13.8	11	6.2	16.8	36.5	56.68	1.16	0.37	53.73	8.18	79.71	46.27	112	0.33	75.86	1.29	46.01	0.64	1.91
4	10	ZS	Natitingou	CAZ	67.5	67.8	43.5	64.3	25	27	14.6	54.6	84.5	21.3	11	15	19.6	22.6	23.5	37	63.2	73.6	69.6	37.2	14.2	11	5.9	19.5	24.5	36.3	1.7	0.6	62.96	9.34	77.46	37.04	123.63	0.43	86.39	1.28	51.64	0.64	1.45
3	9	ZS	Natitingou	CAZ	73.5	72.3	45.6	73.8	27.8	30.5	15.8	64.3	92.8	23.6	11.3	18	24.5	29.3	28.8	48.5	76.5	87.8	81.3	40.8	14.8	12	7	18.7	35.5	48.3	1.64	0.65	62.18	9.15	81.08	37.82	114.31	0.4	84.05	1.29	47.88	0.63	1.68
3	8	ZS	Natitingou	CAZ	59.3	59.6	39.5	58.5	24	25.5	13.4	55.6	77.8	19.3	9.4	12	20.6	22.5	24.6	33.2	61.2	72.8	66.5	33.5	12.8	9.2	6.4	17.5	26	43.84	1.47	0.5	59.53	10.46	71.88	40.47	106.65	0.37	90.85	1.25	48.7	0.66	1.55
3	7	ZS	Natitingou	CAZ	74.3	74.5	45.8	72.8	32.5	35.8	18.4	69.5	95.8	26	11.4	16	25.6	30.8	32.6	35.8	84.5	96.5	90.8	48.5	17.5	13.4	8	19.5	41	55.18	1.29	0.49	56.26	9.47	76.57	43.74	106.91	0.39	82.25	1.31	43.85	0.61	1.84
2	5	ZS	Natitingou	CAZ	56.4	56	35.6	55.8	25	25.5	14.3	50.8	74.8	18.8	9.5	11	18.2	23.2	25.4	29.7	66.5	77.8	70.5	32.8	12.7	9.8	6.5	16.4	21	37.23	1.26	0.44	55.67	9.77	77.17	44.33	111.02	0.35	76.39	1.29	50.53	0.64	1.87
2	4	ZS	Natitingou	CAZ	56.5	56.6	37.5	55.4	25	26.5	14	53.5	77.5	19.5	8.7	12	18.5	23.5	23.8	29.3	64.5	81.5	75.6	29.5	12.3	9.2	6.2	15.8	24	42.48	1.26	0.48	55.75	9.61	74.8	44.25	105.61	0.32	82.95	1.25	44.62	0.66	1.72
2	3	ZS	Natitingou	CAZ	53.5	53.8	33.5	52.4	24.5	26.5	14.5	54	77.8	21.3	9.2	11.5	21.8	22.5	25.6	25.4	77.5	85.8	81.4	35.6	12.8	8.6	6.5	16.8	25.5	47.66	1.18	0.47	54.21	8.39	67.19	45.79	99.07	0.31	69.68	1.3	43.19	0.62	2.31
1	1	ZS	Natitingou	CAZ	58.9	59.3	38.8	57.5	25.5	27.5	14.5	53.8	81.6	21	9.5	11.5	18.7	21.5	23.5	32.4	69.5	84.6	77.5	36.3	12.8	9.6	6.6	17.8	27.25	46.26	1.31	0.45	56.71	9.5	75	43.29	109.48	0.33	77.41	1.26	45.24	0.65	1.79
5	51	ZS	Natitingou	CAZ	61.5	61.7	38.4	60.8	25	27.5	13.8	54.6	81.7	19.8	9.2	13	19.8	23.2	24.5	31.6	61.3	76.5	69.8	31.6	12.8	8.9	6.5	16.5	23.5	38.21	1.46	0.52	59.35	10.6	69.53	40.65	112.64	0.33	89.07	1.3	46.46	0.62	1.6
5	50	ZS	Natitingou	CAZ	63.2	63.5	39.7	61.8	27	28.5	14.6	56.7	84.8	22.3	9.8	13	19.8	23.5	25.8	33.6	69.5	81.7	74.8	37.8	12.9	9	7.2	16.8	27	42.72	1.34	0.48	57.28	10.36	69.77	42.72	111.46	0.29	81.58	1.3	43.95	0.63	1.75
5	49	ZS	Natitingou	CAZ	57.3	57.5	37.6	55.8	25	27	14.3	54.5	82.8	19.2	9.8	12	18.6	23.6	24.8	31.9	66.5	78.5	73.8	33.6	13.4	9.2	6.7	15.8	24	41.88	1.29	0.48	56.37	10.08	68.66	43.63	105.14	0.34	81.95	1.26	51.04	0.65	1.77
5	48	ZS	Natitingou	CAZ	63.5	63.6	39.8	60.9	25	25	13	56.5	79.6	19.8	9.4	14.5	18.8	21.8	22.6	39.5	61.3	74.6	67.5	31	13.4	8.8	6.2	16.5	24.5	38.58	1.54	0.58	60.63	10.11	65.67	39.37	112.39	0.36	92.17	1.3	47.47	0.63	1.54
5	47	ZS	Natitingou	CAZ	57.8	58.2	37.8	56.9	25	27	12.8	56.3	78.5	19.8	9.4	12.5	19.8	21.8	23.5	27.5	63.6	75.8	72.4	34.5	11.6	9.3	6	16.5	23	39.79	1.31	0.5	56.75	9.43	80.17	43.25	102.66	0.34	88.52	1.27	47.47	0.65	1.68
5	46	ZS	Natitingou	CAZ	57.8	58.2	37.6	56.6	23	25	13	53.6	77.8	20.3	8.6	12	16.8	22.3	22.5	35.8	61.8	74.6	69.8	34.6	11.8	9	6.7	16.5	23	39.79	1.51	0.52	60.21	10.84	76.27	39.79	107.84	0.36	86.73	1.27	42.36	0.65	1.64
5	45	ZS	Natitingou	CAZ	59.3	59.5	37.8	57.8	25.5	26.5	13.8	56.8	79.5	19.5	9.8	13	19.6	23.5	25.8	28.5	66.5	78.6	72.4	32.6	12.8	9.6	6.6	17.2	22.5	37.94	1.33	0.51	57	9.92	75	43	104.4	0.35	85.41	1.29	50.26	0.64	1.76
5	44	ZS	Natitingou	CAZ	59.5	59.8	35.8	58.6	25.5	28.5	13.7	54.7	80.5	20.5	9	11.5	19.8	24.5	26.6	31.6	67.5	83.8	75.6	32.5	12.6	10.4	6.5	15.7	24.5	41.18	1.33	0.45	57.14	9.63	82.54	42.86	108.78	0.38	81.04	1.34	43.9	0.6	1.89
5	43	ZS	Natitingou	CAZ	59.4	59.5	37.6	58.3	23.5	25	12.5	51.8	75.7	19.5	8.9	12	16.8	23.2	23.8	29.3	59.6	75.4	68.9	31.2	12.4	9.6	6.6	15.8	21.5	36.2	1.53	0.51	60.44	11.07	77.42	39.56	114.67	0.41	86.91	1.29	45.64	0.63	1.59
5	42	ZS	Natitingou	CAZ	67.8	67.9	43.8	65.9	28.5	30.5	13.6	60.6	83.8	21.8	9.8	13.5	20.8	25.4	29.6	37.5	71.5	84.9	80.8	37.5	13.6	10.4	6.8	17.4	26.5	39.09	1.38	0.47	57.96	9.51	76.47	42.04	111.88	0.36	84.76	1.28	44.95	0.65	1.63
4	41	ZS	Natitingou	CAZ	59.3	59.5	37.8	57.8	23.5	24	13.5	51.9	76.8	19.8	8.8	13	19.5	23.2	22.6	29.8	64.5	72.8	68.3	34.5	12.5	9.6	6.4	15.7	19.5	32.88	1.52	0.55	60.37	9.92	76.8	39.63	114.26	0.38	80.47	1.29	44.44	0.64	1.71
4	40	ZS	Natitingou	CAZ	54.5	54.6	35.8	53.4	24	24.5	12.5	53.5	74.8	18.9	8.4	12.5	16.8	20.6	21.5	26.5	59.5	73.6	68.9	31.2	12.4	9.8	6	15.8	19.5	35.78	1.27	0.52	55.96	10.08	79.03	44.04	101.87	0.41	89.92	1.26	44.44	0.66	1.66
4	39	ZS	Natitingou	CAZ	64.5	64.6	41.6	63.2	26.5	28.4	14	56.3	86.5	20.6	9.6	12	19.8	24.3	23.8	20	67.5	76.8	73.6	36.5	13.6	10	6.4	16.8	23.5	36.43	1.43	0.45	58.91	9.48	73.53	41.09	114.56	0.37	83.41	1.28	46.60	0.64	1.62
4	38	ZS	Natitingou	CAZ	64.5	64.8	40.6	62.8	26	27.5	14.4	59.5	82.3	20.8	10	12.5	19.6	25.8	26.3	37.4	67.8	78.7	71.6	36.8	13.4	10	6.8	17.8	26.5	41.09	1.48	0.48	59.69	10.03	74.63	40.31	108.4	0.36	87.76	1.3	48.08	0.63	1.67
4	37	ZS	Natitingou	CAZ	59.5	59.8	37.3	58.6	25.5	27.5	14.3	51.8	82.5	21.3	9.6	12.5	21.3	23.5	23.8	33.8	67.9	81.8	77.5	35	13.4	9.8	6.8	15.8	26.5	44.54	1.33	0.49	57.14	10.01	73.13	42.86	114.86	0.36	76.29	1.3	45.07	0.62	1.82
4	36	ZS	Natitingou	CAZ	61.5	61.6	39.4	59.8	25	25.5	14.3	53.6	80.3	20.3	9.2	12	17.8	25.2	25.5	27.8	67.5	76.8	70.5	34.5	12.8	9.8	6.6	16.6	25	40.65	1.46	0.48	59.35	9.78	76.56	40.65	114.74	0.35	79.41	1.28	45.32	0.64	1.71
3	35	ZS	Natitingou	CAZ	73.5	73.6	47.6	72.3	33	35.5	16.5	63.5	91.5	25.2	10.4	18	22.5	25.3	30.5	35	84.5	96.5	90.6	45.6	17.5	11.6	7.2	17.5	43.5	59.18	1.23	0.55	55.1	8.52	66.29	44.9	115.75	0.37	75.15	1.27	41.27	0.65	1.78
3	34	ZS	Natitingou	CAZ	64.5	64.8	42.8	62.6	27.6	30	14.8	59.5	82.8	22.8	10.4	13	21.8	22.6	28.6	34.5	72.3	85.8	76.5	38.5	13.8	10.2	6.7	17.5	33	51.16	1.34	0.47	57.21	9.27	73.91	42.79	108.4	0.34	82.3	1.26	45.61	0.66	1.69
2	33	ZS	Natitingou	CAZ	61.6	61.8	40.4	60.5	23.5	24.5	12.4	54.5	79.3	19.2	8.8	12	19.8	23.2	22.8	35.2	59.7	71.7	65.8	33.5	11.8	9.4	5.8	15.3	21.5	34.9	1.62	0.51	61.85	9.72	79.66	38.15	113.03	0.38	91.29	1.26	45.83	0.65	1.48
2	32	ZS	Natitingou	CAZ	59.5	59.8	39.4	58.3	26	26.5	14.5	53.5	80.4	19.5	9.6	13	19.6	22.8	23.7	33.5	65.4	75.8	69.8	39.3	13.6	9.6	6.5	17.3	25	42.02	1.29	0.5	56.3	9.94	70.59	43.7	111.21	0.35	81.8	1.26	49.23	0.66	1.66
2	31	ZS	Natitingou	CAZ	59.3	59.5	38.8	57.8	23.8	24.5	12.8	54.4	76.8	18.5	9.6	13	18.6	21.3	22.6	31.6	60.6	67.9	64.8	34.3	13.4	9.6	5.9	15.8	21.5	36.26	1.49	0.55	59.87	9.74	71.64	40.13	109.01	0.42	89.77	1.27	51.89	0.65	1.56
2	30	ZS	Natitingou	CAZ	59.5	59.6	39.6	57.9	27.5	26	13	54.6	81.5	19.6	9.6	12	18.8	21.8	23.5	30.6	65.6	74.6	69.8	36.5	12.8	9.4	6	15.6	24.5	41.18	1.16	0.44	53.78	9.15	73.44	46.22	108.97	0.34	83.23	1.25	48.98	0.66	1.66
2	29	ZS	Natitingou	CAZ	61.5	61.6	40.8	58.9	25.6	26	13.6	59.6	85.8	19.5	9.8	13	18.6	24.5	24.8	32	67.8	76.5	70.4	36.8	12.8	9.6	6.5	16.5	28.5	46.34	1.4	0.51	58.37	9.59	75	41.63	103.19	0.35	87.91	1.25	50.26	0.66	1.66
2	28	ZS	Natitingou	CAZ	64.5	64.8	41.7	62.8	27.5	28.5	15	61.5	89.6	22.8	10.2	14	20.8	24.8	25.6	36.2	73.5	86.5	80.8	35	14.6	9.6	6.3	18.7	32.5	50.39	1.35	0.51	57.36	8.57	65.75	42.64	104.88	0.34	83.67	1.28	44.74	0.64	1.76
2	27	ZS	Natitingou	CAZ	57.5	57.8	36.3	55.8	25.2	25.5	14.5	57.6	81.8	18.5	8.7	12	19.5	20.8	24.5	32.6	65.6	75.8	70.2	34.5	13.6	9.4	6.3	16.6	26	45.22	1.28	0.48	56.17	9.6	69.12	43.83	99.83	0.35	87.8	1.3	47.03	0.63	1.81
2	26	ZS	Natitingou	CAZ	59.4	59.5	38.6	58.6	26	25.5	12.5	55.6	81.6	19.8	8.8	12	19.9	24.5	22.6	26.4	63.5	73.8	69.6	36.8	13.2	8.8	6.2	15.4	24.5	41.25	1.28	0.46	56.23	9.76	66.67	43.77	106.83	0.36	87.56	1.27	44.44	0.65	1.65
2	25	ZS	Natitingou	CAZ	59.5	59.6	37.6	57.8	25.5	26	14	58.3	76.8	19.8	9.8	11.5	20.6	21.8	24.5	28.9	66.4	77.5	70.6	33.8	12.8	10	6	16.5	25	42.02	1.33	0.45	57.14	9.04	78.13	42.86	102.06	0.36	87.8	1.29	49.49	0.63	1.77
2	24	ZS	Natitingou	CAZ	61.5	61.6	40.6	60.2	24.5	26	14.5	52.8	78.9	20.8	10	16	19.8	23.5	24.5	36.6	65.6	78.5	74.8	34.5	12.6	9.4	8.4	15.6	24	39.02	1.51	0.65	60.16	12.8	74.6	39.8	116.48	0.33	80.49	1.26	48.08	0.66	1.62
1	23	ZS	Natitingou	CAZ	54.6	54.8	37.6	53.5	25	26	13.5	54.6	77.9	20.4	9.5	11	20.5	22.8	23.8	27.8	64.5	77.8	68.6	33.8	12.4	10	6	14.8	23	42.12	1.18	0.44	54.21	9.3	80.65	45.79	100	0.37	84.65	1.23	46.57	0.69	1.72
1	22	ZS	Natitingou	CAZ	61.7	61.8	41.8	59.8	25	27.5	14.5	56.4	80.6	19.8	9.5	11	20.5	23.5	23.7	32.8	64.8	75.8	69.5	32.8	12.8	9.4	6.6	16.5	23.5	38.09	1.47	0.44	59.48	10.19	73.44	40.52	109.4	0.33	87.04	1.24	47.98	0.68	1.55
1	21	ZS	Natitingou	CAZ	54.7	54.8	33.2	53.8	23	24	13	50.6	71.8	18.9	8.8	12	16.8	21.5	23.8	22.8	61.7	74.5	67.3	34.8	12.2	9.6	6.5	16.5	21	38.39	1.38	0.52	57.95	10.53	78.69	42.05	108.1	0.39	82.01	1.33	46.56	0.61	1.86
1	20	ZS	Natitingou	CAZ	56.3	56.8	39.3	55.8	23	23.5	12.8	50.6	75.4	18.6	8.7	13	18.8	20.5	21.4	31.2	59.8	68.6	64.3	31.8	12.6	9.4	5.8	13.9	18.5	32.86	1.45	0.57	59.15	9.7	74.6	40.85	111.26	0.4	84.62	1.22	46.77	0.69	1.52
1	19	ZS	Natitingou	CAZ	59.6	59.5	37.8	57.8	25	27.5	14.5	54.8	79.4	20.8	8.8	12	19.8	22.5	23.5	31.6	66.8	78.8	70.5	37.8	12.8	9.6	6.2	16.4	25	41.95	1.38	0.48	58.05	9.28	75	41.95	108.76	0.34	82.04	1.29	42.31	0.64	1.77
1	18	ZS	Natitingou	CAZ	54.3	54.8	33.4	53.2	22	23	13	51.8	72.6	16.8	8.8	12	16.5	20.5	21.8	28.6	59.5	72.8	69.4	29.8	12.6	8.6	5.7	14.5	19.5	35.91	1.47	0.55	59.48	9.58	68.25	40.52	104.83	0.38	87.06	1.32	52.38	0.61	1.78
1	17	ZS	Natitingou	CAZ	57.5	57.8	37.8	57.6	26	27	14.6	54.8	80.6	21.8	9.5	12	20.6	23.2	23.6	30	66.6	82.8	75.5	37.9	13.6	10	6.2	16.5	24	41.74	1.21	0.46	54.78	9.31	73.53	45.22	104.93	0.36	82.28	1.26	43.58	0.65	1.76
1	16	ZS	Natitingou	CAZ	56.3	56.5	36.5	55.4	23.5	25.5	13	51.6	71.8	19.5	9.2	12	17.8	23.5	22.6	28.4	64.5	77.8	73.5	31.5	12.8	9.8	6.4	17.3	20	35.52	1.4	0.51	58.26	9.92	76.56	41.74	109.11	0.41	80	1.27	47.18	0.65	1.77
1	15	ZS	Natitingou	CAZ	59.7	59.8	38.8	57.8	27.5	29	16.5	56.8	77.6	21.2	11.2	11	22.6	24.5	26.5	28.9	75.8	89.8	83.8	33.5	13.4	9.8	6.5	17.5	27.5	46.06	1.17	0.4	53.94	8.58	73.13	46.06	105.11	0.29	74.93	1.27	52.83	0.65	1.95
1	14	ZS	Natitingou	CAZ	59.3	59.5	38.8	57.8	24.5	26	13.6	54.3	74.6	20.8	10.2	12.5	18.6	23.5	24.8	33.5	69.6	79.8	75.4	33.6	12.8	10	6.5	16	21.5	36.26	1.42	0.51	58.68	9.34	78.13	41.32	109.21	0.38	78.02	1.27	49.04	0.65	1.79
1	13	ZS	Natitingou	CAZ	61.5	61.8	40.3	59.8	26	28.5	13.5	56.3	79.3	21	9.6	13	21.5	23.5	25.4	34.3	69.5	85.8	78.6	37.3	13.6	9.8	6.4	16.5	26.5	43.09	1.37	0.5	57.72	9.21	72.06	42.28	109.24	0.38	81.01	1.27	45.71	0.65	1.72
1	12	ZS	Natitingou	CAZ	69.5	69.6	44.8	67.8	29.5	31	16.5	59.6	90.5	22.6	10.8	15	22.3	24.6	25.8	32.5	76.8	94.8	91.5	44.3	14.8	10.4	7	18.8	36	51.8	1.36	0.51	57.55	9.11	70.27	42.45	116.61	0.32	77.6	1.28	47.79	0.64	1.71
1	11	ZS	Natitingou	CAZ	59.5	59.8	39.5	52.8	26.5	26.5	14.3	56.8	79.8	19.8	9.4	12.5	21.6	24.3	24.5	32.6	69.4	81.8	78.5	38.5	14.3	10.4	6.5	16.5	28	47.06	1.25	0.47	55.46	9.37	72.73	44.54	104.75	0.39	81.84	1.26	47.47	0.66	1.76
1	10	ZS	Natitingou	CAZ	64.5	64.8	40.8	62.6	26.5	28	16.8	64.3	89.5	21.5	11	13	21.8	25.8	27.5	28	79.5	96.4	89.6	36.5	15.2	11.6	7.6	20.5	35.5	55.04	1.43	0.49	58.91	9.56	76.32	41.09	100.31	0.4	80.88	1.29	51.16	0.63	1.95
1	9	ZS	Natitingou	CAZ	62.6	62.5	41.3	61.3	26	26.5	14.5	57.6	81.6	20.6	9.6	12	19.8	25.4	25.6	32.8	69.8	80.6	76.5	34	14.2	9.8	7	16.6	25.5	40.73	1.41	0.46	58.47	10.03	69.01	41.53	108.68	0.37	82.52	1.26	46.6	0.66	1.69
1	8	ZS	Natitingou	CAZ	57.8	57.7	37.6	55.8	22.5	23	12.8	53.2	73.9	18.6	9.5	11.5	20.3	20.8	22.5	27.3	60.5	69.5	63.5	31.7	11.8	9.6	6.4	15.8	20.5	35.47	1.57	0.51	61.07	10.58	81.36	38.93	108.65	0.39	87.93	1.27	51.08	0.65	1.61
1	7	ZS	Natitingou	CAZ	59.8	59.7	39.5	58.6	23.5	25	12.6	54.5	77.9	19.5	9.8	12.5	19.8	24.3	23.6	31.3	63.2	76.8	71.5	37.3	12.6	9.8	6	16.5	22.5	37.63	1.54	0.53	60.7	9.49	77.78	39.3	109.72	0.42	86.23	1.26	50.26	0.66	1.6
1	6	ZS	Natitingou	CAZ	54.8	54.9	36.8	53.5	23	24.5	13	51.5	75.8	18.9	9.6	10	19.8	22.5	24.5	27.8	61.5	74.5	69.8	31.6	11.8	9.8	6.4	15.8	21.5	39.23	1.38	0.43	58.03	10.41	83.05	41.97	106.41	0.39	83.74	1.25	50.79	0.67	1.67
1	5	ZS	Natitingou	CAZ	61.5	61.8	40.7	59.8	25	25.5	13.5	57.5	80.3	21.4	9.5	11.5	19.8	23.6	23.8	27.6	66.5	80.8	73.8	32.5	12.8	10.2	7.3	18.5	24.5	39.84	1.46	0.46	59.35	10.98	79.69	40.65	106.96	0.39	86.47	1.26	44.39	0.66	1.63
1	4	ZS	Natitingou	CAZ	61.6	61.5	40.8	60.5	24.8	25.6	14.5	54.6	81.8	20.8	9.6	13	19.8	19.5	23.8	35	66.5	77.9	73.8	38.8	13.8	10.2	6.8	16.7	24	38.96	1.48	0.52	59.74	10.23	73.91	40.26	112.82	0.39	82.11	1.25	46.15	0.66	1.63
1	3	ZS	Natitingou	CAZ	64.6	64.7	40.6	62.8	27	27.5	15.8	58.5	83.5	22.5	10.2	13	20.8	26.5	27.5	29.5	73.5	86.5	83.6	39.8	13.8	11.4	6.7	18.5	32	49.54	1.39	0.48	58.2	9.12	82.61	41.8	110.43	0.37	79.59	1.3	45.33	0.63	1.81
1	2	ZS	Natitingou	CAZ	54.5	54.6	34.5	53.5	25	26	14.8	53.5	78.9	19.8	9.8	10	20.5	21.5	25.5	28.5	69.8	87.6	80.5	38	12.8	9.8	7	17.5	27	49.54	1.18	0.4	54.13	10.03	76.56	45.87	101.87	0.34	76.65	1.29	49.49	0.63	2.02
1	1	ZS	Natitingou	CAZ	57.6	57.8	38.8	54.8	25.6	27.5	15.6	54.8	81.5	19.8	9.5	13	19.5	25.4	25.6	27.8	69.5	81.6	77.5	36.3	12.8	10.2	6.8	15.6	29	50.35	1.25	0.51	55.56	9.78	79.69	44.44	105.11	0.33	78.85	1.24	47.98	0.67	1.79
7	3	ZS	Natitingou	CAZ	61.3	61.2	38.6	58.6	28	29.5	15.6	58.5	85.2	20.3	9.4	12	20.5	22.5	27.6	31.8	70.5	81.8	76.6	38.6	12.4	10.2	6.5	15.9	29	47.31	1.19	0.43	54.32	9.22	82.26	45.68	104.79	0.29	82.98	1.29	46.31	0.63	1.83
8	4	ZS	Natitingou	CAZ	67.5	67.3	42.5	65.7	30	30.5	15.6	59.8	88.9	20.8	9.5	14	20.8	26.8	25.6	30.9	73.8	83.8	78.6	37	12.6	9.8	7.3	18.6	33	48.89	1.25	0.47	55.56	9.89	77.78	44.44	112.88	0.26	81.03	1.29	45.67	0.63	1.74
7	2	ZS	Natitingou	CAZ	58.5	59.7	36.8	56.8	27	27.5	13.6	56.2	79.3	19.8	9	11	21.6	23.5	24.6	31.3	64.5	75.6	67.5	34.5	12	9.6	6.3	16.8	24	41.03	1.17	0.41	53.85	9.77	80	46.15	104.09	0.31	87.13	1.31	45.45	0.62	1.75
6	1	ZS	Natitingou	CAZ	57.5	57.8	35.3	56.5	28	28	14.6	56.3	79.8	15.3	9.4	11	19.5	23.4	24.6	26.6	69.5	83.5	75.3	40.5	12.6	9.8	6.7	16.3	27	46.96	1.05	0.39	51.3	9.64	77.78	48.7	102.13	0.3	81.01	1.32	61.44	0.61	1.97
1	10	ZS	Tanguieta	MPZ	71.3	71.5	45.8	68.4	32.5	33.5	16	65.8	87.8	24.6	11.7	19.6	23.9	25.8	28.5	48	79.5	95.6	92.4	41.9	14.4	10.6	7.4	20.5	63.5	89.06	1.19	0.6	54.42	9.31	73.61	45.58	108.36	0.29	82.77	1.28	47.56	0.64	1.74
1	9	ZS	Tanguieta	MPZ	62.6	62.7	41.3	61.7	28.3	28.5	13.8	59.6	81.6	21.8	10.4	13.2	20.9	24.3	23.6	32.4	72.5	83.6	77.3	32.6	13.6	10.2	6.8	18.7	56.5	90.26	1.21	0.47	54.79	9.38	75	45.21	105.03	0.36	82.21	1.26	47.71	0.66	1.76
1	1	ZS	Tanguieta	MPZ	64.7	64.9	41.5	62.5	28.5	28.7	13.8	57.8	89.4	22.3	10.7	15	21.4	25.6	27.8	36.6	71.5	84.6	80.5	38.9	12.9	10.4	6.4	16.8	52	80.37	1.27	0.53	55.95	8.95	80.62	44.05	111.94	0.34	80.84	1.28	47.98	0.64	1.72
1	2	ZS	Tanguieta	MPZ	61.7	62.3	42.8	60.8	26.6	27	15.7	59.3	87.9	21.3	9.6	15	19.5	25.3	23.5	33.2	69.5	80.8	72.6	33.7	13.7	10.4	6.4	18.5	46	74.55	1.32	0.56	56.89	9.21	75.91	43.11	104.05	0.34	85.32	1.23	45.07	0.69	1.62
1	3	ZS	Tanguieta	MPZ	56.5	56.3	37.8	54.7	24	25	13.5	52.8	79.5	21.2	9.3	13.5	19.8	23.8	24.5	28.5	65.3	74.5	70.3	36.5	11.8	9.8	5.7	17.3	29.5	52.21	1.35	0.56	57.52	8.73	83.05	42.48	107.01	0.36	80.86	1.24	43.87	0.67	1.73
1	4	ZS	Tanguieta	MPZ	60.8	60.6	42.7	57.9	24.5	26.5	14.5	53.5	81.5	20.3	9.8	12.7	19.8	26.7	24.5	31.7	65.5	82.6	79.5	33.5	12.4	10	6.5	16.5	36.5	60.03	1.48	0.52	59.7	9.92	80.65	40.3	113.64	0.35	81.68	1.21	48.28	0.7	1.53
1	5	ZS	Tanguieta	MPZ	67.5	67.8	43.6	65.6	31	31.2	16.5	66.8	97.5	22.6	11.3	15	25.3	24.5	28.5	41	78.6	88.5	83.8	44.5	15.8	11.3	8	19.8	58.5	86.67	1.18	0.48	54.07	10.18	71.52	45.93	101.05	0.35	84.99	1.28	50	0.64	1.80
1	6	ZS	Tanguieta	MPZ	72.3	72.7	49.8	69.7	31	33.5	15	63.2	97.8	24.3	11.5	20.7	24.6	25.6	25.4	42.9	77.3	90.5	88.3	43.6	15.4	11.8	7.1	18.7	56.5	78.15	1.33	0.67	57.12	9.18	76.62	42.88	114.4	0.39	81.76	1.23	47.33	0.69	1.55
1	7	ZS	Tanguieta	MPZ	73.5	73.8	49.7	71.6	33	33.5	16.5	67.5	97.5	23	11.5	19.5	22.8	30.7	24.9	46.5	81.5	94.8	87.6	48.5	15.8	10.6	7.4	20.2	60.5	82.31	1.23	0.59	55.1	9.08	67.09	44.9	108.89	0.31	82.82	1.24	50	0.67	1.64
1	8	ZS	Tanguieta	MPZ	75.2	75.6	50.4	74.3	31	33.4	15.4	69.8	95.2	24	11.2	18.7	24.5	28.4	27.8	45.3	76.5	89.9	85.8	42.5	15.6	10.4	7	18.9	54	71.81	1.43	0.6	58.78	9.15	66.67	41.22	107.74	0.34	91.24	1.25	46.67	0.67	1.52
1	1	ZS	Tanguieta	MPZ	61.8	61.7	42.2	61.3	26.6	27.6	15.6	60.3	83.6	22.4	10.4	13	22	24	28.4	31.8	68.5	83.6	78.6	35	13.3	10.6	6.8	16.7	43.5	70.39	1.32	0.49	56.96	9.93	79.7	43.04	102.49	0.34	88.03	1.23	46.43	0.68	1.62
1	2	ZS	Tanguieta	MPZ	65.6	65.3	43.7	64.8	30	31.5	15.5	63.2	91.4	21	10.4	14	21.5	27.6	26.3	36.8	73.8	94.5	90.3	35.8	13.6	11.2	7.5	16.5	48.5	73.93	1.19	0.47	54.27	10.16	82.35	45.73	103.8	0.33	85.64	1.25	49.52	0.67	1.69
1	3	ZS	Tanguieta	MPZ	65.6	65.7	43.4	64.6	26.5	27.5	13.8	56.8	84.6	21.5	10	15	18.5	24.3	23.2	32.8	68.6	78.5	72.4	37.6	12.4	10	6.8	16.5	38.5	58.69	1.48	0.57	59.6	9.91	80.65	40.4	115.49	0.34	82.8	1.26	46.51	0.66	1.58
1	4	ZS	Tanguieta	MPZ	67.3	68.5	46.8	66.3	28.7	30.5	15.8	64.5	96.5	23	11	16	18.3	25.6	29.4	43	77.3	93.8	89.5	33.6	15.8	11.5	6.8	17.5	52.5	78.01	1.34	0.56	57.36	8.8	72.78	42.64	104.34	0.4	83.44	1.23	47.83	0.68	1.65
1	5	ZS	Tanguieta	MPZ	60.8	60.8	39.3	59.4	26.3	26.8	14.5	56.8	81.6	21.5	9.6	13.5	19.5	25.3	26.7	32.2	67.5	76.3	68.4	35	11.8	10	6.7	17.3	32.5	53.45	1.31	0.51	56.74	9.93	84.75	43.26	107.04	0.31	84.15	1.27	44.65	0.65	1.72
1	6	ZS	Tanguieta	MPZ	63.6	63.5	42.7	61.8	26	27	13.6	54.6	74.8	21	9.7	14.5	19.6	24.8	24.5	37.5	67.6	80.7	75.5	35.5	11.6	9.4	6.4	17.4	34.5	54.25	1.45	0.56	59.12	9.47	81.03	40.88	116.48	0.31	80.77	1.24	46.19	0.67	1.58
1	7	ZS	Tanguieta	MPZ	62.7	62.8	39.5	61.6	26	27.5	13.8	54.3	78.3	20	9	12	19.8	24.5	26.8	31.4	67.8	79.8	76.5	33.8	12.6	10.2	6.4	16.8	36.5	58.21	1.41	0.46	58.53	9.44	80.95	41.47	115.47	0.36	80.09	1.29	45	0.63	1.72
3	8	ZS	Tanguieta	MPZ	72.6	71.8	48.7	69.9	30.8	30	14.7	64.5	99.5	24	10.4	16	21.4	25	24.5	37.3	77.5	95.4	88.9	43.5	13.8	11	6.8	17.7	54.5	75.07	1.36	0.52	57.58	8.77	79.71	42.42	112.56	0.34	83.23	1.24	43.33	0.68	1.59
3	9	ZS	Tanguieta	MPZ	72.5	73.2	50.8	70.9	30.5	31.5	17.5	64.5	98.6	23	11	16	24.5	25.6	28.8	40.3	82.5	96.8	89.8	45.8	16.5	11.4	7.2	18.5	53.5	73.79	1.38	0.52	57.93	8.73	69.09	42.07	112.4	0.35	78.18	1.22	47.83	0.69	1.62
3	10	ZS	Tanguieta	MPZ	71.8	72.3	47.3	70.9	31	31.5	15.6	62.8	92.5	22.3	10.6	15.3	21.5	27.8	25.6	39.4	77.5	90.8	83.6	41.2	13.8	10	7.3	17.3	60.5	84.26	1.32	0.49	56.82	9.42	72.46	43.18	114.33	0.29	81.03	1.26	47.53	0.65	1.64
	1	ZS	Malanville	MPZ	65.5	64.8	43.5	64.5	30	29	13.5	65.8	90.5	21.1	10.1	15.3	19.5	27.8	26.5	38.8	75.2	87.8	83.8	43.8	13.6	10.8	7.5	17.2	36	54.96	1.18	0.51	54.2	9.97	79.41	45.8	99.54	0.36	87.5	1.24	47.87	0.67	1.73
	2	ZS	Malanville	MPZ	77.2	78.6	51.4	75.2	34.5	36	15	72.4	108.8	24.8	11	18.7	23.2	34.8	27.4	52.9	83.8	96.5	95.6	52.2	14.6	12.6	8.7	20.6	49	63.47	1.24	0.54	55.31	10.38	86.30	44.69	106.63	0.36	86.4	1.26	44.35	0.65	1.63
	4	ZS	Malanville	MPZ	60.9	70	46.4	68.5	30	30.5	13	66.9	95.2	24.5	10.8	19.4	21.8	29.5	27.2	44.2	74.8	84.8	80.6	37.8	12.6	11.4	7.8	19.6	34	55.83	1.03	0.65	50.74	10.43	90.48	49.26	91.03	0.37	89.44	1.25	44.08	0.66	1.61
	5	ZS	Malanville	MPZ	61.5	62.8	40.3	60.5	28	27	12.5	59.6	81.8	23.2	10	13.9	21.2	25.8	23.6	34.8	70.8	80.8	74.6	40.2	12.8	9.8	7	17.5	21.7	35.28	1.2	0.5	54.47	9.89	76.56	45.53	103.19	0.36	84.18	1.28	43.1	0.64	1.76
	6	ZS	Malanville	MPZ	56.2	57.6	38.8	55.4	26.8	23.5	12.5	60.4	82.8	20.4	9.5	12.9	20.8	23.2	25.6	35	67	72.5	64.8	34.8	12	9.8	7	16.5	24	42.7	1.1	0.48	52.31	10.45	81.67	47.69	93.05	0.35	90.15	1.24	46.57	0.67	1.73
	8	ZS	Malanville	MPZ	66.8	66.5	42.6	65	31	29	14.5	65.6	92.8	21.8	11	14.6	21.2	29.5	26.8	39.6	79.8	84.5	83.5	45.8	15.6	11.8	8.6	19.6	34	50.9	1.15	0.47	53.59	10.78	75.64	46.41	101.83	0.41	82.21	1.28	50.46	0.64	1.87
	9	ZS	Malanville	MPZ	61.5	60.8	39.5	60	27.5	27	13	60.4	86.8	19.2	8.8	11	20.5	26.4	23.6	31.8	70.2	75.8	70.5	39.5	13.6	10.6	7	18.5	27	43.9	1.24	0.4	55.28	9.97	77.94	44.72	101.82	0.4	86.04	1.27	45.83	0.65	1.78
	10	ZS	Malanville	MPZ	69.8	68.5	47.3	67.4	30.5	31	14	63.5	94.6	22	10	17.5	22.6	29.9	24.5	45.9	76.8	87.4	88.5	42.4	14.2	11.8	7.2	18.9	36	51.58	1.29	0.57	56.3	9.38	83.1	43.7	109.92	0.39	82.68	1.22	45.45	0.69	1.62
	11	ZS	Malanville	MPZ	63.8	63.5	39.8	61.5	30	29	16.5	60.6	80.5	22.5	10	15.2	23.6	30.5	25.6	32	76.2	91.5	83.5	41	14.6	9.8	7.3	19.6	32	50.16	1.13	0.51	52.98	9.58	67.12	47.02	105.28	0.29	79.53	1.3	44.44	0.63	1.91
	12	ZS	Malanville	MPZ	66	68.4	45.8	65.8	27	27.5	12	57.8	83.8	20.4	9.6	16.9	22.8	27.4	21.6	45.4	67.2	77.8	75.8	35.8	13.4	8.8	6.4	17.5	24	36.36	1.44	0.63	59.09	9.52	65.67	40.91	114.19	0.36	86.01	1.25	47.06	0.67	1.47
	13	ZS	Malanville	MPZ	56	56.5	37.4	54.8	25.5	22.5	12	56.1	79.8	19.9	8.6	12.9	18.6	25	21.8	31.9	63.6	67.5	62.5	33.5	11.6	8.4	6.2	16	20	35.71	1.2	0.51	54.46	9.75	72.41	45.54	99.82	0.32	88.21	1.26	43.22	0.66	1.7
	15	ZS	Malanville	MPZ	71	71.5	48.4	69.5	31	30.5	14.5	66.8	98.9	24.8	10	16.5	21.8	30.2	25.8	44.8	76.8	84.8	79.5	44.7	14.2	10.4	8.9	20.4	37	52.11	1.29	0.53	56.34	11.59	73.24	43.66	106.29	0.33	86.98	1.24	40.32	0.68	1.59
	16	ZS	Malanville	MPZ	60.5	61.9	39.8	59.8	27.5	28.5	12.5	58.6	80.4	20.3	8.9	15.6	20.4	26.2	22.9	35.6	68.9	81.5	78.5	34.6	11.6	9.4	7	17.2	29	47.93	1.2	0.57	54.55	10.16	81.03	45.45	103.24	0.32	85.05	1.28	43.84	0.64	1.73
	17	ZS	Malanville	MPZ	65.6	66.8	42.6	64.8	27	28	14	62.3	89.8	21	9.4	15.3	19.4	27	23.5	36.6	67.9	77.5	75.8	40.8	12.6	8.8	7.5	17.2	28	42.68	1.43	0.57	58.84	11.05	69.84	41.16	105.3	0.29	91.75	1.28	44.76	0.64	1.59
	19	ZS	Malanville	MPZ	68.5	69.8	48.3	68	28	29	12.5	64.6	90.2	20.8	9.8	18.8	20.5	28.2	24	41.2	69.5	79.5	78.2	40.1	12.8	8.6	7.5	16.5	27	39.42	1.45	0.67	59.12	10.79	67.19	40.88	106.04	0.31	92.95	1.22	47.12	0.69	1.44
	20	ZS	Malanville	MPZ	69.6	69.5	47.5	67.4	28.5	29	14.5	62.4	95.2	21.7	10	17.8	21.8	29.6	25.8	36.8	71.9	78.8	78.5	37.8	13.8	8.8	7.5	17.5	32	45.98	1.44	0.62	59.05	10.43	63.77	40.95	111.54	0.29	86.79	1.23	46.08	0.68	1.51
	1	ZS	Malanville	MPZ	68.3	67.8	45.7	65.4	29	29	15	64.4	89.4	19.7	9.8	17.8	20.5	29.4	24.5	39.5	71.8	85.6	75.3	37	13.6	9.4	7	17.5	35	51.24	1.36	0.61	57.54	9.75	69.12	42.46	106.06	0.29	89.69	1.24	49.75	0.67	1.57
	2	ZS	Malanville	MPZ	62	61.8	42.4	60	26.8	26.8	12.5	61.3	85.6	20.5	8.5	13.2	18.6	25.6	21.9	34	65.6	74.5	71.5	33.5	10.8	9.6	6.5	16.5	25.4	40.97	1.31	0.49	56.77	9.91	88.89	43.23	101.14	0.31	93.45	1.23	41.46	0.69	1.55
	3	ZS	Malanville	MPZ	64.5	63.6	42.5	62.5	28.5	28	14	58.8	83.4	20.4	9	15	20.2	25.6	23.6	39.5	70.6	74.5	72.5	32.5	12.4	8.6	7	17.6	28	43.41	1.26	0.53	55.81	9.92	69.35	44.19	109.69	0.27	83.29	1.25	44.12	0.67	1.66
	4	ZS	Malanville	MPZ	65.8	65.3	44.8	63.8	27.5	27	13	57.5	88	21	9.5	17	20	27.5	21.8	40.3	64.8	73.5	71.5	34.5	11.4	8.4	6.4	15.5	24	36.47	1.39	0.62	58.21	9.88	73.68	41.79	114.43	0.27	88.73	1.23	45.24	0.69	1.45
	5	ZS	Malanville	MPZ	75.5	76.5	50.5	73	31	33	14	64.2	95.6	23.2	10.4	22.5	21.5	32.2	27	50	76	83.5	81	44.8	12.8	10.5	7	19.5	37	49.01	1.44	0.73	58.94	9.21	82.03	41.06	117.6	0.31	84.47	1.26	44.83	0.66	1.5
	6	ZS	Malanville	MPZ	66.8	70.4	46.8	66.4	28.5	30	13	60.2	89.6	22	10	16.4	19.5	26.5	21.9	38.4	69.5	80.5	78.5	32.5	13.6	9.6	6.4	16.8	29	43.41	1.34	0.58	57.34	9.21	70.59	42.66	110.96	0.35	86.62	1.25	45.45	0.66	1.49
	8	ZS	Malanville	MPZ	68.3	68.5	46.5	66.4	28	29	14.5	67.2	93.5	21.8	10.6	16.5	20.5	26.8	25.4	39.8	71	83.5	79.5	39.8	13.4	10.4	7.5	19	32	46.85	1.44	0.59	59	10.56	77.61	41	101.64	0.34	94.65	1.24	48.62	0.68	1.53
	10	ZS	Malanville	MPZ	64	63.8	43.5	61.5	28	27	14	58.5	79.8	21.6	10	17.4	21.5	25.9	23.5	36.4	66.8	76.5	73.5	31.8	11.6	9.8	6.8	17	25.5	39.84	1.29	0.62	56.25	10.18	84.48	43.75	109.4	0.29	87.57	1.23	46.3	0.68	1.54
	11	ZS	Malanville	MPZ	60.8	61.5	39.4	59.5	29	29	15	59	85.8	20.5	9.4	12.4	20.5	26.5	23.8	36.8	71.5	85.4	74.5	34.6	13.8	10.4	6.5	17.5	29	47.7	1.1	0.43	52.3	9.09	75.36	47.7	103.05	0.33	82.52	1.28	45.85	0.64	1.81
	13	ZS	Malanville	MPZ	67.8	67.6	45.4	66.2	29	29.5	14	64.2	92.8	21.5	10	15	20.6	30.5	22.5	35.6	71.8	82.5	75.4	36.5	12.8	9.8	7.4	16.5	30.5	44.99	1.34	0.52	57.23	10.31	76.56	42.77	105.61	0.31	89.42	1.24	46.51	0.67	1.58
	1	ZS	Malanville	MPZ	61.2	60.9	43.6	59.5	26.8	27	12	59.3	84.8	20.4	9	13	19.6	27.8	22.8	42.4	66.4	76.5	72.8	34.5	11.6	8.8	7.6	16.9	27	44.12	1.28	0.49	56.21	11.45	75.86	43.79	103.2	0.32	89.31	1.2	44.12	0.72	1.52
	2	ZS	Malanville	MPZ	75.5	75.4	50.9	74	32	31.5	15	66.8	97.5	25	11.2	23.8	23.4	30.2	25.8	43.8	82	84.8	79.5	40.2	16.2	11.8	7.8	18.4	36	47.68	1.36	0.74	57.62	9.51	72.84	42.38	113.02	0.4	81.46	1.24	44.8	0.68	1.61
	3	ZS	Malanville	MPZ	72	70.8	46.5	69.8	31	34	16	67.5	93.8	27.4	11.2	21.2	22.8	29.8	25.6	45.2	91.5	91.8	94.6	44.1	15.8	13	8.6	21.9	43	59.72	1.32	0.68	56.94	9.4	82.28	43.06	106.67	0.41	73.77	1.26	40.88	0.66	1.97
	7	ZS	Malanville	MPZ	75	75.5	49.2	72.6	33	33	19	72.4	104.8	28.8	12.4	20.8	22.8	29.5	31.8	60.2	83.5	88.5	92.8	47.5	16.6	11	7.8	21.5	50	66.67	1.27	0.63	56	9.34	66.27	44	103.59	0.29	86.71	1.27	43.06	0.65	1.7
	1	ZS	Malanville	MPZ	69.3	68.5	46.5	67	30.5	30	13.5	63.8	89.6	23.4	10.4	19.8	21.9	29.9	26.8	42.9	74.9	83.5	77.5	40.8	13.6	11.6	7.8	17.5	34.2	49.35	1.27	0.65	55.99	10.41	85.29	44.01	108.62	0.38	85.18	1.24	44.44	0.68	1.61
	2	ZS	Malanville	MPZ	67.5	67.8	43.8	66.4	31	30	14	63.2	90.5	21.6	9.6	13.7	21.8	25.6	25.8	34	75.6	83.5	81.5	39.8	12.4	10.6	6.7	17.2	33.5	49.63	1.18	0.44	54.07	8.86	85.48	45.93	106.8	0.3	83.6	1.27	44.44	0.65	1.73
	3	ZS	Malanville	MPZ	64.2	64	39.8	61.8	29	27.5	15	62.9	86.5	21.2	9	12	21.2	27.6	25.4	34.5	72.5	82.5	79.5	31.9	12.4	10.4	6.5	16.6	34	52.96	1.21	0.41	54.83	8.97	83.87	45.17	102.07	0.3	86.76	1.3	42.45	0.62	1.82
	4	ZS	Malanville	MPZ	71.5	72	49.3	68.9	30.5	33.5	13.5	66.8	94.2	21.8	10.4	20.6	22.8	29.8	25.8	40.8	75.8	91.5	86.5	38.9	13.4	10.2	7.5	19.5	40	55.94	1.34	0.68	57.34	9.89	76.12	42.66	107.04	0.33	88.13	1.23	47.71	0.68	1.54
	5	ZS	Malanville	MPZ	63.4	62.8	40.5	60.8	28.5	29	14	63.8	86.5	21.5	10.4	17.5	20.5	30.5	25.2	44.6	72.5	80.8	76.5	41.8	12.4	10.2	7	17	32	50.47	1.22	0.61	55.05	9.66	82.26	44.95	99.37	0.32	88	1.28	48.37	0.64	1.79
	6	ZS	Malanville	MPZ	64.5	64.8	40.8	62.5	30	31.5	15	65.4	91.5	21.3	9.5	14.7	18.6	28.4	24.9	36.8	75.3	90.5	77.5	39.5	14.6	10.6	6.2	16.5	35	54.26	1.15	0.49	53.49	8.23	72.6	46.51	98.62	0.34	86.85	1.29	44.6	0.63	1.85
	7	ZS	Malanville	MPZ	67	68	44.5	65.6	28.5	30	13	65.2	91.5	23.2	10.8	17.4	19.6	28.8	26.5	42.6	69.5	80	73.5	40.8	13.8	9.6	7.2	17.5	32	47.76	1.35	0.61	57.46	10.36	69.57	42.54	102.76	0.36	93.81	1.26	46.55	0.65	1.56
	8	ZS	Malanville	MPZ	77.8	77.5	52.6	75.5	31	33	15	72.6	101.3	25.7	11.8	23.4	23.5	32.4	26.5	53.8	76.5	85.8	84.5	44.6	14.6	9.6	8	19.8	41.8	53.73	1.51	0.75	60.15	10.46	65.75	39.85	107.16	0.3	94.9	1.24	45.91	0.68	1.45
	9	ZS	Malanville	MPZ	68.8	68.5	45.6	66.5	31	30	14.8	65.8	93.5	23	10.2	14	21.4	30.5	26.5	37	76.5	81.5	77.8	40.8	14.6	9.8	8	19.5	34.5	50.15	1.22	0.45	54.94	10.46	67.12	45.06	104.56	0.31	86.01	1.25	44.35	0.67	1.68
	1	ZS	Malanville	MPZ	70	71	47.5	68	30.5	29.5	13.5	66.8	93.6	23	9.8	17.8	23.8	30.2	24.8	43.2	73.8	77.8	78.5	40.4	12.8	10.8	8.5	19.5	32	45.71	1.3	0.58	56.43	11.52	84.38	43.57	104.79	0.34	90.51	1.25	42.61	0.67	1.55
	2	ZS	Malanville	MPZ	69.8	70	45.8	68	31.5	32	13.5	66.2	89.6	23.2	10.3	17.5	22.6	29.6	24.5	35.6	81.6	89.8	90.8	39	12.6	10.4	7.6	19.5	38	54.44	1.22	0.56	54.87	9.31	82.54	45.13	105.44	0.31	81.13	1.26	44.4	0.65	1.78
	3	ZS	Malanville	MPZ	64.8	65.4	43.8	63.2	28.5	28.5	13.5	60.6	89.6	19.8	9.6	12.5	21.4	28.6	23.9	40	70	79	79.5	36.4	13.6	16.4	7.5	17.6	30	46.3	1.27	0.44	56.02	10.71	120.59	43.98	106.93	0.58	86.57	1.25	48.48	0.67	1.6
	4	ZS	Malanville	MPZ	73.5	72.8	49.8	71.8	28.5	27.5	15	63.5	100.5	22.5	10.6	16.8	21.6	25.3	23.5	40.9	72.5	77.5	74.5	40.4	14.8	9.6	7.2	17.6	28	38.1	1.58	0.59	61.22	9.93	64.86	38.78	115.75	0.33	87.59	1.23	47.11	0.68	1.46
	5	ZS	Malanville	MPZ	73.5	73.8	49	71.4	31	30	15.5	69.9	100	23	10.8	19.5	24.3	30.5	26	27.9	78.9	87.9	87.5	39.9	14.8	9.8	8.2	18.5	43	58.5	1.37	0.63	57.82	10.39	66.22	42.18	105.15	0.3	88.59	1.25	46.96	0.66	1.61
	6	ZS	Malanville	MPZ	65.8	66.5	46.3	65.4	27	27	12	58.8	83.6	22.4	10	18.6	19.6	27.9	21.5	40	65.9	77.8	74.5	30.8	11.8	8.6	6.4	15.6	24	36.47	1.44	0.69	58.97	9.71	72.88	41.03	111.9	0.31	89.23	1.22	44.64	0.7	1.42
	7	ZS	Malanville	MPZ	62.5	63.5	42.5	60.8	26.5	27	12	55.8	82.5	20.3	8.5	18.4	18.5	25.6	21.8	32.8	65.2	70.6	68.5	35	11.8	9.2	5.8	14.6	22	35.2	1.36	0.69	57.6	8.9	77.97	42.4	112.01	0.34	85.58	1.25	41.87	0.67	1.53
	8	ZS	Malanville	MPZ	64.5	64.3	41.8	63	29.5	29	15	61.6	92.4	20.8	9.4	14.9	23.8	26.4	24.9	24	71.8	82.5	78.6	35.8	13.4	11.2	6.8	16.9	33	51.16	1.19	0.51	54.26	9.47	83.58	45.74	104.71	0.34	85.79	1.27	45.19	0.65	1.72
	9	ZS	Malanville	MPZ	73.8	74.5	49.2	70.4	33	31.5	15	69.6	102.6	24.8	11.4	19.8	25.4	31.5	27.5	34.2	79.7	87.5	83.8	44.5	14.9	9.8	7.8	19.5	41	55.56	1.24	0.6	55.28	9.79	65.77	44.72	106.03	0.29	87.33	1.26	45.97	0.66	1.62
	1	ZS	Malanville	MPZ	79.9	79.8	55.4	77.6	33.5	34	18	76.2	112.3	25	11.6	24.8	25.8	36.8	31.6	56.5	86.8	95.8	92.5	44.6	15.4	11.6	9	20.6	54	67.58	1.39	0.74	58.07	10.37	75.32	41.93	104.86	0.3	87.79	1.22	46.4	0.69	1.57
	1	ZS	Malanville	MPZ	67.8	66.8	44.5	64.5	30	30.5	15	63.6	91.5	22.5	10.5	16.8	21.6	30.5	25.8	39.5	76.8	85.6	81.6	39.5	13.4	10.4	6.6	19.5	37	54.57	1.26	0.56	55.75	8.59	77.61	44.25	106.6	0.31	82.81	1.25	46.67	0.67	1.73
	3	ZS	Malanville	MPZ	73	73.4	49.7	71.8	30.5	31	14.5	65.8	91.9	23	10.8	21.7	22.5	26.3	26.9	45.2	75.8	80.5	79.5	40.6	13.4	9.6	7.1	19.6	34.5	47.26	1.39	0.71	58.22	9.37	71.64	41.78	110.94	0.29	86.81	1.24	46.96	0.68	1.53
	5	ZS	Malanville	MPZ	68.8	70.5	44.6	67.2	28.5	31	13	59.5	85.8	21.9	10	17.6	22.5	25.6	26.2	42.7	73.5	81.5	82.5	39.8	13.8	8.6	7	18.8	30	43.6	1.41	0.62	58.58	9.52	62.32	41.42	115.63	0.32	80.95	1.29	45.66	0.63	1.65
	6	ZS	Malanville	MPZ	80.3	80.5	54.8	78.2	34.5	37	16	70.4	101.8	25	12	22.8	23.6	31.5	26.8	45.4	81.6	92.8	91.5	37.5	16.2	10.8	8.8	20.5	46	57.29	1.33	0.66	57.04	10.78	66.67	42.96	114.06	0.32	86.27	1.23	48	0.68	1.49
	7	ZS	Malanville	MPZ	75.2	74.5	47.4	72.6	34	36.5	17	67.5	100.8	24.2	11	18.5	21.8	31.5	27.8	42.6	83.8	96.5	92.8	41.4	12.8	10.8	8.3	20.3	46	61.17	1.21	0.54	54.79	9.9	84.38	45.21	111.41	0.24	80.55	1.29	45.45	0.64	1.77
	8	ZS	Malanville	MPZ	72.5	73.5	48.6	70.6	30.5	32.5	16	64.6	95.4	23.4	10.3	19.8	20.4	31.8	23.6	47.4	75.3	86.4	80.5	40.8	14.4	8.8	8.5	17.5	36	49.66	1.38	0.65	57.93	11.29	61.11	42.07	112.23	0.26	85.79	1.26	44.02	0.66	1.55
	9	ZS	Malanville	MPZ	64	62.5	41.8	60.9	28	26	12	59.5	86.6	20	9	13.2	20.8	25.4	23.8	37.2	65.6	71.5	67.5	34.5	11.6	9.4	6.5	15.8	23	35.94	1.29	0.47	56.25	9.91	81.03	43.75	107.56	0.32	90.70	1.25	45	0.67	1.57
	1	ZS	Karimama	MPZ	82.4	82.6	54.8	76.8	33	36.8	16.2	72	108.4	28.8	13.6	20	26.5	32.7	39.8	40.4	85.4	95.8	96.4	49.2	18.5	11.8	6.5	20.8	60	72.82	1.5	0.61	59.95	7.61	63.78	40.05	114.44	0.41	84.31	1.25	47.22	0.66	1.56
	2	ZS	Karimama	MPZ	71	73.6	48.6	68.8	30.5	27.8	12.5	65.6	96.8	23.8	11	20.4	19.8	31	24.5	54.6	74.8	83.6	82.8	40.2	14.4	10	8.2	18.6	32	45.07	1.33	0.67	57.04	10.96	69.44	42.96	108.23	0.38	87.7	1.26	46.22	0.66	1.54
	3	ZS	Karimama	MPZ	70.8	70.2	47.3	68.4	28.5	27	13.5	65.6	94.3	23.2	10.6	20.5	20	29.5	25.2	42	73.4	81.8	73.5	39.6	14.6	9	8.4	17.4	32	45.2	1.48	0.72	59.75	11.44	61.64	40.25	107.93	0.34	89.37	1.24	45.69	0.67	1.55
	5	ZS	Karimama	MPZ	72.8	73.4	46.9	71.5	33	32.8	14.6	68.8	96.8	22.4	10.8	20.3	21.2	31.8	25.4	47.4	83.5	101.7	88.9	39.8	14.4	8.8	8.9	19.2	46	63.19	1.21	0.62	54.67	10.66	61.11	45.33	105.81	0.26	82.4	1.28	48.21	0.64	1.78
	7	ZS	Karimama	MPZ	70.4	70.2	49.5	69.4	28.5	29	13.2	65	94.8	21.2	10	19	19.4	29.8	25.4	45.2	71.4	80.4	79.8	37.4	14.8	10.8	7.4	17.5	34.5	49.01	1.47	0.67	59.52	10.36	72.97	40.48	108.31	0.42	91.04	1.21	47.17	0.71	1.44
	8	ZS	Karimama	MPZ	76.8	78.6	51.8	76.2	34	33.5	14	69.7	97.2	24.2	10.5	21.4	21.2	31.2	25.6	54.4	81.9	88.4	87.2	44.2	15.8	10.8	8.2	18.2	42	54.69	1.26	0.63	55.73	10.01	68.35	44.27	110.19	0.36	85.1	1.26	43.39	0.66	1.58
	1	ZS	Karimama	MPZ	66.5	69	47	66.2	27	27.5	12	60.4	95.9	20.8	10	18.4	19.3	28.9	23.2	43.6	68.6	74	74.2	32.8	12.8	9.2	7.7	17.8	25.2	37.89	1.46	0.68	59.4	11.22	71.88	40.6	110.1	0.36	88.05	1.23	48.08	0.68	1.46
	2	ZS	Karimama	MPZ	65.8	66	44.2	64.8	26.4	27.5	11	57.8	89.8	20.8	9.6	17.3	18.2	25.6	23.2	46.6	64.2	75.2	69	32	10.6	8.5	7.2	16.5	25	37.99	1.49	0.66	59.88	11.21	80.19	40.12	113.84	0.31	90.03	1.25	46.15	0.67	1.45
	3	ZS	Karimama	MPZ	70.2	70.7	48.2	69.5	25.8	27.1	14	58.9	91.9	21.8	10.3	21.3	20.5	25	23	40.2	67.5	75.7	69	36.4	13.4	10	7.5	17.2	27	38.46	1.72	0.83	63.25	11.11	74.63	36.75	119.19	0.37	87.26	1.23	47.25	0.68	1.4
	4	ZS	Karimama	MPZ	63.9	66.5	40.2	65	27.6	25.8	13	59.8	92.9	21.5	9.7	14.7	20	26.5	21.6	34.2	70.2	78.9	73.2	34.8	12.9	9.5	7.2	15.3	27	42.25	1.32	0.53	56.81	10.26	73.64	43.19	106.86	0.34	85.19	1.33	45.12	0.6	1.75
	7	ZS	Karimama	MPZ	72.3	72.1	49.2	72.2	29.5	29.5	11.9	63.8	98.8	23.6	10.2	21.7	19.8	27.8	23.1	43.4	74.6	85.2	81.2	35.8	15.9	9.8	7.5	17.4	32.5	44.95	1.45	0.74	59.2	10.05	61.64	40.8	113.32	0.44	85.52	1.23	43.22	0.68	1.52
	10	ZS	Karimama	MPZ	77.5	77.3	53.8	76.3	29.6	31.5	14.8	62.8	95.8	24.6	10.7	23.4	21.6	31.8	25.1	49.3	78.4	85.2	81.5	43.8	15.7	9.6	8.7	21	37	47.74	1.62	0.79	61.81	11.1	61.15	38.19	123.41	0.34	80.1	1.22	43.5	0.7	1.46
	11	ZS	Karimama	MPZ	60.2	62.5	40.8	59.8	26.5	28	11.8	57.8	78.8	19.6	9.8	17.2	19.6	21.8	21.8	35.9	66.9	82.8	74.8	37.8	11.2	8.4	7.6	15.8	27	44.85	1.27	0.65	55.98	11.36	75	44.02	104.15	0.3	86.4	1.27	50	0.65	1.64
	12	ZS	Karimama	MPZ	71.8	73.2	47	70.8	28.5	29	13.8	64.2	95.6	22.2	9.8	19.9	21.2	27.2	23.8	41.9	74.5	94	82.8	41.3	13.6	10.6	9.2	18.9	40	55.71	1.52	0.7	60.31	12.35	77.94	39.69	111.84	0.37	86.17	1.28	44.14	0.64	1.59
	1	ZS	Karimama	MPZ	72	71.5	48.5	70.6	30.5	31	13.5	63.8	91.8	24.2	10.1	19.8	20	29.5	27.2	42.8	76.8	83.5	81.4	43.8	16.2	9.6	7.9	18	36	50	1.36	0.65	57.64	10.29	59.26	42.36	112.85	0.38	83.07	1.24	41.74	0.68	1.58
	2	ZS	Karimama	MPZ	75.8	75.2	50.4	73.4	34	34	16	70.1	91.7	24.2	11	20.8	21.4	30.4	28.5	44.9	86.2	92.8	87.2	41.2	15.6	8.8	7.7	18.2	46.8	61.74	1.23	0.61	55.15	8.93	56.41	44.85	108.13	0.25	81.32	1.25	45.45	0.67	1.71
	3	ZS	Karimama	MPZ	70.5	69.4	40.6	67	30.5	29.8	12.5	67.4	98.2	22.7	9.8	18	21.7	26.8	24.9	44.5	74.2	78.6	79.5	38.9	13.5	9.4	7.8	16.4	32	45.39	1.31	0.59	56.74	10.51	69.63	43.26	104.6	0.33	90.84	1.35	43.17	0.59	1.83
	4	ZS	Karimama	MPZ	70.6	70.5	47.5	66.8	28.5	29	14	63.8	96.8	22.7	9.4	18.6	20.2	27.6	23.4	45.8	73.4	76.9	77.8	34.5	13.4	8.8	7.6	16.4	32	45.33	1.48	0.65	59.63	10.35	65.67	40.37	110.66	0.3	86.92	1.24	41.41	0.67	1.55
	5	ZS	Karimama	MPZ	73.5	74.2	47.8	71.8	31.5	32	12.8	70.5	101.6	23.7	10.5	21	20	31.4	24.8	43.8	75.8	81.8	80.5	42.4	14.8	8.8	8.2	18.5	38	51.7	1.33	0.67	57.14	10.82	59.46	42.86	104.26	0.32	93.01	1.28	44.3	0.64	1.59
	6	ZS	Karimama	MPZ	69.5	69.8	46.4	68.4	29	29.5	13	66.7	90.8	22.8	9.6	18	21.5	27.2	23.6	40.9	73.2	81.2	78.6	35.8	13.6	10.4	7.4	16.8	33	47.48	1.4	0.62	58.27	10.11	76.47	41.73	104.2	0.38	91.12	1.25	42.11	0.66	1.58
	7	ZS	Karimama	MPZ	68.5	67.8	44.5	65.8	33	34	19	68.4	97.6	25.6	18.8	17.4	22.6	30.5	31.6	42.6	85.8	96.4	89.4	47.2	14.6	11.4	8.2	20.5	50	72.99	1.08	0.53	51.82	9.56	78.08	48.18	100.15	0.27	79.72	1.26	73.44	0.66	1.93
	8	ZS	Karimama	MPZ	57.8	56.8	38.2	56	25	22	12.5	57.4	83.4	20.6	9.4	15.8	17.8	26.5	22	36.5	66.5	70.5	65.4	38.8	14.2	10.2	7	15.4	23.8	41.18	1.31	0.63	56.75	10.53	71.83	43.25	100.7	0.46	86.32	1.24	45.63	0.67	1.74
	9	ZS	Karimama	MPZ	63.2	65.4	42.8	63.8	27	26.5	12	61.4	90.8	21.8	9.8	16.2	18.9	29.8	21.2	36.4	66.2	75.2	70.5	39.8	13.2	9.2	7.3	16.8	23	36.39	1.34	0.6	57.28	11.03	69.7	42.72	102.93	0.37	92.75	1.26	44.95	0.65	1.55
	10	ZS	Karimama	MPZ	70.8	72.5	48.2	69.5	30	31	13.5	66.4	96.4	23.8	10.3	20	21.2	29.6	25.8	40.4	75.4	81.4	83.8	39.8	15.6	14.4	8.8	17.4	35.5	50.14	1.36	0.67	57.63	11.67	92.31	42.37	106.63	0.55	88.06	1.25	43.28	0.66	1.56
	11	ZS	Karimama	MPZ	66.8	66.8	45.8	64.8	26	25.5	11.5	59.3	83.6	21.5	9.8	16.8	19.6	26.4	22.2	39.2	65.4	72.4	69.8	32.8	12.6	9.4	7	16.4	24	35.93	1.57	0.65	61.08	10.7	74.6	38.92	112.65	0.4	90.67	1.23	45.58	0.69	1.43
	12	ZS	Karimama	MPZ	67.2	66.8	46.3	65.8	27	26	12	64.5	90.4	22.8	10.6	17.8	19.2	29.6	23.2	44.8	70.2	77.2	75.4	41.8	12.8	9.6	7.4	16.8	29	43.15	1.49	0.66	59.82	10.54	75	40.18	104.19	0.38	91.88	1.22	46.49	0.69	1.52
	13	ZS	Karimama	MPZ	73.5	73.8	49.8	71	29.8	30.8	13.8	75.2	90.8	23.2	10	20.8	21.2	29.2	23.5	46.5	75.8	84.2	85.4	37.4	14.2	9.8	8.5	20.4	35.5	48.3	1.47	0.7	59.46	11.21	69.01	40.54	97.74	0.34	99.21	1.24	43.1	0.67	1.52
	14	ZS	Karimama	MPZ	66.5	67.5	45.4	65.4	27	27	11.5	60.6	84.8	20.2	9.8	17.5	19	26.8	22.8	40	68.5	81.8	71.8	36.5	11.2	8.4	7.2	16.2	27	40.6	1.46	0.65	59.4	10.51	75	40.6	109.74	0.3	88.47	1.24	48.51	0.67	1.51
	15	ZS	Karimama	MPZ	75.4	78.2	49.4	74.8	32.6	34.5	15.6	67.8	99.8	24.5	11.2	21.8	21.3	30.2	26.2	46.5	80.5	77.8	85.4	45.6	15.8	11.2	10.2	17.8	38.5	51.06	1.31	0.67	56.76	10.67	70.89	43.24	111.21	0.35	84.22	1.29	45.71	0.63	1.63
	4	ZS	Karimama	MPZ	67.4	69.1	47.2	65.8	28.8	29	12.7	65.2	85.4	23.1	10.1	18.6	20.2	27.7	23.2	38.4	72.3	80.2	73.4	41.6	16.1	10.1	8.4	16.8	31.5	46.74	1.34	0.65	57.27	11.62	62.73	42.73	103.37	0.44	90.18	1.23	43.72	0.68	1.53
	6	ZS	Karimama	MPZ	70.2	72.5	47.2	68.4	29.5	29.8	14	64.2	95.6	23	11.1	22.7	21.3	30.1	27.4	41.7	73.4	82.8	83.4	37.7	16.1	14.3	8.7	17.4	33.5	47.72	1.38	0.77	57.98	11.85	88.82	42.02	109.35	0.56	87.47	1.27	48.26	0.65	1.56
	7	ZS	Karimama	MPZ	69.8	70	47.2	67.6	30.2	28.5	13.5	67.3	96.7	23.4	11.5	14.9	22.7	27.5	24.6	45.6	74.9	87.8	80.7	42.5	14.1	9.6	8.7	17.3	36.5	52.29	1.31	0.49	56.73	11.62	68.09	43.27	103.71	0.33	89.85	1.24	49.15	0.67	1.59
	8	ZS	Karimama	MPZ	66.5	67.1	46.4	65.4	26.5	26.9	14	59.7	81.8	20.8	9.8	17.9	19.8	27.8	21.2	39.7	65.7	70.8	69.2	32.4	13.7	9.5	7.5	16.2	22	33.08	1.51	0.68	60.15	11.42	69.34	39.85	111.39	0.35	90.87	1.22	47.12	0.69	1.42
	9	ZS	Karimama	MPZ	68.8	70.8	47.6	67.4	26.8	28	13	61.8	87.5	22.3	9.8	21.4	22	28.4	22	50.3	68.8	80.3	76.2	37.6	13.6	7.4	7.4	17.4	28.8	41.86	1.57	0.8	61.05	10.76	54.41	38.95	111.33	0.29	89.83	1.24	43.95	0.67	1.45
	10	ZS	Karimama	MPZ	74.2	74.5	50.2	71.4	31.6	31	15.2	68.6	98.4	23.6	10.6	21.4	22	32.5	25.2	45.4	79.2	85.8	81.2	40.8	15.6	8.8	8.4	18.6	36	48.52	1.35	0.68	57.41	10.61	56.41	42.59	108.16	0.29	86.62	1.24	44.92	0.67	1.58
	4	ZS	Karimama	MPZ	73.2	72.8	49.8	71	28.8	29.5	13.5	58.7	94.2	21.8	9.8	18.5	18.8	26.1	23	43.6	71.2	81.9	76.7	34.5	12.9	8.3	7.9	17.1	30.5	41.67	1.54	0.64	60.66	11.1	64.34	39.34	124.7	0.28	82.44	1.23	44.95	0.68	1.43
	5	ZS	Karimama	MPZ	78	78.5	52.4	77.6	32.5	33.5	14.5	68.9	107.4	23.2	11.4	22.5	21.9	30.6	29.7	48.4	81.2	89.9	81.5	44.6	14.5	11	8.4	16.2	36.5	46.79	1.4	0.69	58.33	10.34	75.86	41.67	113.21	0.34	84.85	1.25	49.14	0.67	1.55
	1	ZS	Karimama	MPZ	65.7	65.6	44.5	65.1	24.9	27.5	12.4	58.9	88.2	21	11.2	17.1	20.9	27.9	26.3	39.9	64.5	75	71.2	32.4	15.4	9.4	7.6	16.4	21	31.96	1.64	0.69	62.1	11.78	61.04	37.9	111.54	0.47	91.32	1.24	53.33	0.68	1.45
	2	ZS	Karimama	MPZ	64	64.9	44.5	61.3	26	25.8	13.9	59.5	86.2	21.2	12.2	20.1	15.8	25	22.8	30.9	68.5	74.3	75.6	34.7	16	12.7	8.2	15.8	24	37.5	1.46	0.77	59.38	11.97	79.38	40.63	107.56	0.56	86.86	1.23	57.55	0.69	1.54
	3	ZS	Karimama	MPZ	66.5	67.5	44.5	64.5	25.2	28.5	10.2	56.2	87.7	19.4	11.6	20.9	18.7	27.4	22.2	38.7	61.8	69.4	71.5	34.9	12.9	11.6	7.2	14.6	21	31.58	1.64	0.83	62.11	11.65	89.92	37.89	118.33	0.58	90.94	1.26	59.79	0.66	1.39
	4	ZS	Karimama	MPZ	70.9	70.7	49.3	70.5	26.9	30.3	17.5	61.2	95.9	21.6	11.3	21.4	20.3	31.6	23.8	43.7	70.6	82.5	80.7	41.7	15.8	11.3	7.8	18.2	29	40.9	1.64	0.8	62.06	11.05	71.52	37.94	115.85	0.38	86.69	1.22	52.31	0.7	1.43
	5	ZS	Karimama	MPZ	63.1	63.2	44.3	62.4	25.3	24.2	11.3	54.2	81	18.6	10.7	16.7	18.9	20.8	20.9	33.6	56.4	64	60.9	33.6	12.3	8.7	6.9	14.6	18	28.53	1.49	0.66	59.9	12.23	70.73	40.1	116.42	0.37	96.1	1.21	57.53	0.7	1.27
	8	ZS	Karimama	MPZ	62.8	63.2	43.5	63	23.9	26.3	11.3	56.6	82.9	17.7	11.1	18.2	17.2	26.8	20.1	34.4	58.8	64.3	65.6	29.9	11	8.9	6.9	14.2	19.8	31.53	1.63	0.76	61.94	11.73	80.91	38.06	110.95	0.36	96.26	1.23	62.71	0.69	1.35
	10	ZS	Karimama	MPZ	63.4	64.2	43.8	63.1	25.3	23.5	12.3	56.5	87.8	19.8	10.9	19.2	17.1	24.2	20.6	40.7	61.2	67.8	63.6	35.1	11.4	8.6	7.2	15.7	22	34.7	1.51	0.76	60.09	11.76	75.44	39.91	112.21	0.32	92.32	1.23	55.05	0.68	1.4
	11	ZS	Karimama	MPZ	65.8	68.2	45.8	64.9	27.4	29.2	13.2	58.3	83.3	21.8	11.2	21.7	19.1	28.5	25.5	45.4	66.6	77	70.7	34.5	13.8	9.4	8.7	16.3	26	39.51	1.4	0.79	58.36	13.06	68.12	41.64	112.86	0.36	87.54	1.24	51.38	0.67	1.45
	12	ZS	Karimama	MPZ	65.2	66.4	46.4	65.4	27	27.8	12.1	57.7	83.5	20.4	10.1	18.3	18.4	24.6	22.1	37.1	61.5	70.7	66.8	32.4	12.8	8.9	7.4	16.4	22.2	34.05	1.41	0.68	58.59	12.03	69.53	41.41	113	0.35	93.82	1.22	49.51	0.7	1.33
	14	ZS	Karimama	MPZ	72.2	72.8	50.8	71.8	30.2	34.8	13.5	65.8	89.6	22.6	12.1	20.2	19.4	28.9	24.7	38.8	74.3	84.5	80.2	41.1	14.6	10.2	7.8	16.3	34	47.09	1.39	0.67	58.17	10.5	69.86	41.83	109.73	0.37	88.56	1.22	53.54	0.7	1.46
	16	ZS	Karimama	MPZ	72.7	73.8	53.5	70.8	28.5	27.8	14.7	63.3	92.3	22.8	10.6	20.7	20.7	29.6	22.4	38	66.7	74.7	73.5	34.8	12.5	8.3	7.9	16.2	30	41.27	1.55	0.73	60.8	11.84	66.4	39.2	114.85	0.25	94.9	1.19	46.49	0.72	1.25
	17	ZS	Karimama	MPZ	70.2	69.8	47.6	68	28.4	29.2	15.8	64.6	87.8	21.7	11.6	18.6	19.6	29.7	23.4	47.3	70	80.7	76.9	35.2	12.3	9.4	9.3	17.5	32.5	46.3	1.47	0.65	59.54	13.29	76.42	40.46	108.67	0.26	92.29	1.23	53.46	0.68	1.47
	18	ZS	Karimama	MPZ	71.4	71.1	50.3	69.6	28	28.4	12.6	65.2	90.7	20.6	11.4	19	19.6	27.5	20.8	46.8	66.5	69.5	70	35	13.5	9.7	7.9	15.4	25	35.01	1.55	0.68	60.78	11.88	71.85	39.22	109.51	0.37	98.05	1.21	55.34	0.71	1.32
	19	ZS	Karimama	MPZ	61.9	61.2	42.4	61	26.5	25.8	12.4	55.4	84	16.7	9.3	9.8	17.3	21.8	22.6	25.8	65.2	76.2	69.5	35.2	10.2	7	7.3	14.2	25	40.39	1.34	0.37	57.19	11.2	68.63	42.81	111.73	0.22	84.97	1.22	55.69	0.69	1.54
	20	ZS	Karimama	MPZ	78.6	77.8	55.6	75.8	29.7	31	12.5	68.4	96.8	24.5	11.3	23.7	23.6	31.4	23.8	53.8	73.6	84.7	82.9	44.5	15.4	9.4	10	19.5	34.1	43.38	1.65	0.8	62.21	13.59	61.04	37.79	111.91	0.39	92.93	1.2	46.12	0.71	1.32
6	10	ZGC	Bopa	PlZ	51.5	51.8	31.8	50.8	23	25.5	13.8	49.3	72.8	18.6	9.4	10	19.3	20.8	22.8	20.3	59.5	70.3	63.7	29.6	11.6	9.4	5.8	15	18.75	36.41	1.24	0.43	55.34	9.75	81.03	44.66	104.46	0.34	82.86	1.31	50.54	0.61	1.87
5	9	ZGC	Bopa	PlZ	56.3	56.8	34.5	54.6	22.7	25.8	13.7	51.8	75.6	19.4	9.6	10	19.5	21.5	23.5	24.6	60.8	75.6	69.5	32	11.6	9.6	6.4	16.3	20.45	36.32	1.48	0.44	59.68	10.53	82.76	40.32	108.69	0.36	85.2	1.32	49.48	0.61	1.76
5	8	ZGC	Bopa	PlZ	53.4	53.7	32.6	53.4	25	27.5	13.7	51.8	75.6	19.6	9.8	10.5	18.5	23.4	23.5	25.6	66.5	82.8	77.5	31.2	10.6	10	6.2	16.8	20.85	39.04	1.14	0.42	53.18	9.32	94.34	46.82	103.09	0.31	77.89	1.32	50	0.61	2.04
4	7	ZGC	Bopa	PlZ	59.5	59.7	35.6	58.6	24	26	12.6	51.8	74.5	21.4	9.6	12	19.5	21.8	23.2	25.4	61.8	75.4	70.3	31	11.4	9.8	6.4	16.4	21.25	35.71	1.48	0.5	59.66	10.36	85.96	40.34	114.86	0.37	83.82	1.34	44.86	0.6	1.74
3	6	ZGC	Bopa	PlZ	51.3	51.5	30.8	50.3	24	26	13.7	45.8	75.4	18.3	8.6	10	18.5	20.8	21.6	19.8	62.8	76.38	69.5	32	10.6	9.8	5.9	15.8	20.49	39.94	1.14	0.42	53.22	9.39	92.45	46.78	112.01	0.32	72.93	1.34	46.99	0.6	2.04
4	5	ZGC	Bopa	PlZ	57.3	57.5	33.6	55.8	26.5	26.6	13.8	52.5	74.6	20.3	10	11	19.5	24.5	23.5	22.8	67.5	83.8	76.5	29.5	10.8	10.4	5.8	15.8	23.74	41.43	1.16	0.42	53.75	8.59	96.3	46.25	109.14	0.31	77.78	1.36	49.26	0.58	2.01
4	4	ZGC	Bopa	PlZ	50.8	51.4	31.3	49.6	21.7	23	12.8	49.3	65.8	18.7	9.8	12	18.7	20.3	23.4	23.8	56.5	71.4	64.8	26.8	10	8.2	5.7	13.5	18.27	35.96	1.34	0.55	57.28	10.09	82	42.72	103.04	0.3	87.26	1.32	52.41	0.61	1.81
3	3	ZGC	Bopa	PlZ	53.5	53.7	33.4	52.8	23.7	27	13.8	51.3	75.8	19.8	9.4	11	19.5	21.3	23.4	22.4	65.8	81.3	75.6	30.8	10.8	9.8	5.7	17.3	23.72	44.74	1.26	0.46	55.7	8.66	90.74	44.3	104.29	0.32	77.96	1.3	47.47	0.62	1.97
2	2	ZGC	Bopa	PlZ	49.3	49.5	31.3	47.5	21.8	24	12.6	44.8	70.6	18.7	8.6	10	17.5	20.8	20.9	20	56.4	64.7	59.8	30.5	10.8	8.8	6.3	14.6	18.5	37.53	1.26	0.46	55.78	11.17	81.48	44.22	110.04	0.35	79.43	1.29	45.99	0.63	1.8
1	1	ZGC	Bopa	PlZ	53.4	53.6	32.6	52.3	23.5	25.7	13.6	49.5	73.8	19.4	9.6	11	16.8	21.3	23.4	21.6	63.5	80.4	73.8	32.8	10.8	9.8	5.8	15.8	20.97	39.27	1.27	0.47	55.99	9.13	90.74	44.01	107.88	0.33	77.95	1.32	49.48	0.61	1.95
3	4	ZGC	Bopa	PlZ	64.5	64.8	49.6	62.5	30.5	32	15.8	61.6	91.8	25.6	11.8	17	21.6	25.8	27.5	40.8	79.5	89.4	82.6	39.8	16.5	12.4	7	18.5	38.5	59.69	1.11	0.56	52.71	8.81	75.15	47.29	104.71	0.42	77.48	1.15	46.09	0.77	1.6
2	1	ZGC	Bopa	PlZ	51.3	51.5	31.4	50.6	22.5	24	12.6	48.6	72.8	18.6	9.2	11	16.5	20.3	21.5	21.8	57.3	71.6	66.5	28.6	10.4	9	5.7	14.2	17.5	34.11	1.28	0.49	56.14	9.95	86.54	43.86	105.56	0.33	84.82	1.32	49.46	0.61	1.82
2	2	ZGC	Bopa	PlZ	48.5	48.7	29.6	47.8	20.5	22.5	11.6	46.5	69.8	16.8	8.6	10	16.8	20.3	20.8	24.3	54.6	69.7	62.3	27.8	10.6	8.4	5.2	13.8	14.75	30.41	1.37	0.49	57.73	9.52	79.25	42.27	104.3	0.37	85.16	1.32	51.19	0.61	1.84
1	1	ZGC	Bopa	PlZ	50.5	50.8	30.4	49	20.3	21	11.6	46.8	71.5	18.6	9	10	17.5	20.8	21.8	23.4	51.5	63.8	57.3	27.5	10.6	8.2	5.4	14.3	15.75	31.19	1.49	0.49	59.8	10.49	77.36	40.2	107.91	0.37	90.87	1.34	48.39	0.6	1.69
1	2	ZGC	Bopa	PlZ	50.6	50.8	31.4	50.3	20.5	21.8	12.3	47.5	68.6	17.9	8.8	10	17.3	21.3	21.5	17.6	54.3	66.5	59.8	30	10.8	9.4	5.9	13.8	14.75	29.15	1.47	0.49	59.49	10.87	87.04	40.51	106.53	0.4	87.48	1.31	49.16	0.62	1.73
1	1	ZGC	Bopa	PlZ	51.5	51.8	32.3	50.4	21.8	23	12.6	48.6	72.3	17.8	9	11	18.5	19.5	22.5	22.3	59.5	70.6	65.8	32	11.4	9.4	5.8	14.6	18.86	36.62	1.36	0.5	57.67	9.75	82.46	42.33	105.97	0.39	81.68	1.3	50.56	0.62	1.84
9	25	ZGC	Bopa	PlZ	52.5	52.8	33.8	50.8	23.5	27.8	12	49.6	73.4	19.6	9.4	12	18.5	22.4	23.5	20.4	59.8	80.3	74.5	31.8	11.6	9.8	5.4	14.8	19.46	37.07	1.23	0.51	55.24	9.03	84.48	44.76	105.85	0.4	82.94	1.28	47.96	0.64	1.77
8	24	ZGC	Bopa	PlZ	51.3	51.5	31.4	50.8	21	23.4	12.5	46.3	67.5	17.6	9	11	17.5	20.7	20.5	21	57.6	71.8	66.5	28	10.8	8.4	5.4	14.8	17.5	34.11	1.44	0.52	59.06	9.38	77.78	40.94	110.8	0.35	80.38	1.32	51.14	0.61	1.83
8	23	ZGC	Bopa	PlZ	50.3	50.7	32.3	49.4	21.5	23	11.8	47.5	69.6	17.6	9.2	12	16.5	19.5	19.6	22.8	56.3	68.5	62.4	28.6	10.4	8.6	5.6	14.6	16.75	33.3	1.34	0.56	57.26	9.95	82.69	42.74	105.89	0.35	84.37	1.28	52.27	0.64	1.74
7	22	ZGC	Bopa	PlZ	53.4	53.5	33.2	52.6	23.5	25.8	13.6	51.8	72.6	19.6	9.4	10	18.7	22.3	24.3	24.2	62.5	80.6	76.8	31	10.6	9.8	6.2	16.5	22.5	42.13	1.27	0.43	55.99	9.92	92.45	44.01	103.09	0.33	82.88	1.31	47.96	0.62	1.88
7	21	ZGC	Bopa	PlZ	54.5	54.7	33.4	52.8	23.5	25.5	13.4	53.2	75.4	19.6	9.8	11	18.5	22.3	22.8	24.2	63.7	79.6	71.8	29.5	12	10	6.2	16.5	24.5	44.95	1.32	0.47	56.88	9.73	83.33	43.12	102.44	0.38	83.52	1.32	50	0.61	1.91
6	20	ZGC	Bopa	PlZ	49.3	79.6	31.4	48.5	21.5	23.5	12.3	46.5	67.8	18.2	9.3	10	16.8	19.3	19.5	22.3	54.3	67.8	63.2	28	10.4	8.6	5.4	14.7	17.25	34.99	1.29	0.47	56.39	9.94	82.69	43.61	106.02	0.34	85.64	1.77	51.1	0.39	1.73
6	19	ZGC	Bopa	PlZ	51.5	51.7	32.8	50.6	23	24.5	12.8	49.2	70.3	18.2	9.6	10.5	18.5	21.3	23.5	22.8	57.5	69.6	64.5	27.5	10.6	8.8	5.7	14.7	18.5	35.92	1.24	0.46	55.34	9.91	83.02	44.66	104.67	0.32	85.57	1.29	52.75	0.63	1.75
6	18	ZGC	Bopa	PlZ	57.3	57.6	35.8	56.5	25.3	26	13.8	50.8	74.6	20.5	9.8	12	19.9	20.8	24.6	23.8	67.3	77.6	71.4	32.8	11.6	10	6.4	16.6	23.5	41.01	1.26	0.47	55.85	9.51	86.21	44.15	112.8	0.33	75.48	1.3	47.8	0.62	1.88
6	17	ZGC	Bopa	PlZ	57.3	57.5	33.4	55.8	25	27	13.5	50.5	72.6	18.9	9.8	11	18.9	21.5	25.4	24.3	67.5	79.8	73.6	33.4	12.4	9.9	6	17.6	23.5	41.01	1.29	0.44	56.37	8.89	79.84	43.63	113.47	0.36	74.81	1.36	51.85	0.58	2.02
5	16	ZGC	Bopa	PlZ	51.5	51.7	33.2	50.3	23	24	11.8	47.8	73.4	19.2	9.6	11	18.5	22.5	21.4	20.9	56.3	65.8	60.8	29.8	10.6	9	5.2	15.3	16.75	32.52	1.24	0.48	55.34	9.24	84.91	44.66	107.74	0.35	84.9	1.28	50	0.64	1.7
2	5	ZGC	Bopa	PlZ	49.5	49.7	30.6	48.6	21	22.5	11.5	45.6	65.8	18.5	8.8	10	17.5	21.3	19.8	20.5	54.5	67.5	62.8	26.8	10.6	9.2	5.2	15.3	14.78	29.86	1.36	0.48	57.58	9.54	86.79	42.42	108.55	0.4	83.67	1.31	47.57	0.62	1.78
2	4	ZGC	Bopa	PlZ	53.2	53.5	32.8	52.7	23.5	26	12.8	49.8	70.6	19.8	9.8	11	18.5	21.5	20.8	21	59.5	73.5	66.8	33.5	10.8	9.4	6	15.8	18.53	34.83	1.26	0.47	55.83	10.08	87.04	44.17	106.83	0.34	83.7	1.32	49.49	0.61	1.81
1	3	ZGC	Bopa	PlZ	49.5	49.8	29.8	48.6	20.5	22.6	12.5	47.8	64.5	17.8	9	10	17.5	19.5	19.6	22.4	54.3	65.8	59.5	30.3	10.2	9.4	5.4	15.6	15.25	30.81	1.41	0.49	58.59	9.94	92.16	41.41	103.56	0.37	88.03	1.34	50.56	0.6	1.82
1	2	ZGC	Bopa	PlZ	50.3	50.5	31.4	49.5	23.4	25.5	13	48.9	73.4	19.6	9.4	10	19.6	23.5	22.8	21	61.5	72.3	67.6	31.8	10.8	9.8	6	16.8	19.25	38.27	1.15	0.43	53.48	9.76	90.74	46.52	102.86	0.35	79.51	1.3	47.96	0.62	1.96
1	1	ZGC	Bopa	PlZ	49.5	50.3	31.3	48.5	23	25	12.3	48.7	69.8	18.6	9.8	11	17.5	19.8	21.5	19.5	57.3	70.5	63.5	26.5	10.8	9.6	5.6	14.8	15.53	31.37	1.15	0.48	53.54	9.77	88.89	46.46	101.64	0.37	84.99	1.3	52.69	0.62	1.83
5	10	ZGC	Bopa	PlZ	54.3	54.5	34.8	53.7	23	25	12.8	49.8	75.3	19.6	9.4	10	18.5	21.8	21.5	20.8	59.5	69.8	63.5	31	11.4	9.4	5.8	16.5	18.75	34.53	1.36	0.43	57.64	9.75	82.46	42.36	109.04	0.36	83.70	1.28	47.96	0.64	1.71
5	11	ZGC	Bopa	PlZ	49.6	49.8	32.8	49.5	20.5	21.8	11.8	46.8	68.6	17.9	8.7	10	17.5	19.8	20.7	22.3	54.5	63.8	59.3	27.5	10.8	8.6	5.2	13.5	15.25	30.75	1.42	0.49	58.67	9.54	79.63	41.33	105.98	0.38	85.87	1.26	48.6	0.66	1.66
4	9	ZGC	Bopa	PlZ	51.5	51.8	31.8	51.3	21	23.5	13.3	48.9	69.8	18.8	9.8	11	18.5	19.8	21.3	20.2	58.7	69.6	65.8	30.5	10.6	9.4	5.7	14.8	18.75	36.41	1.45	0.52	59.22	9.71	88.68	40.78	105.32	0.36	83.3	1.31	52.13	0.61	1.85
4	8	ZGC	Bopa	PlZ	51.3	51.5	30.8	50.8	24.6	28	12.8	50.8	75.6	19.5	9.8	11	18.8	23.8	22.6	20.8	61.6	80.8	77.5	34	10.8	9	5.6	16.3	22.5	43.86	1.09	0.45	52.05	9.09	83.33	47.95	100.98	0.31	82.47	1.34	50.26	0.6	2
5	14	ZGC	Bopa	PlZ	49.5	49.8	31.4	48.3	21.3	22	11.4	45.6	67.8	18.4	8.6	10	17.6	20.2	21.3	16.8	53.6	66.4	62.5	31.3	9.8	8.6	5.2	14.8	18.5	37.37	1.32	0.47	56.97	9.7	87.76	43.03	108.55	0.35	85.07	1.29	46.74	0.63	1.71
5	13	ZGC	Bopa	PlZ	50.5	50.7	33.4	49.3	23	23.5	12.6	48.3	72.8	18.7	9.6	11	18.5	19.6	20.8	20.6	54.6	67.5	63.4	30.8	10.9	9.2	5.4	14.8	17.5	34.65	1.2	0.48	54.46	9.89	84.4	45.54	104.55	0.35	88.46	1.26	51.34	0.66	1.63
5	12	ZGC	Bopa	PlZ	50.3	50.5	33.2	49.5	23	24.5	12.8	48.9	72.5	18.6	9.3	10	18.5	19.8	21.6	20.8	59.3	69.5	65.8	29.5	11	9	5.4	15.3	18.5	36.78	1.19	0.43	54.27	9.11	81.82	45.73	102.86	0.34	82.46	1.26	50	0.66	1.79
3	6	ZGC	Bopa	PlZ	49.5	49.8	30.3	48.6	23	25.5	12.6	47.5	70.6	19.5	9	10	18.5	20.3	19.8	20.3	59.5	71.5	67.3	31	11.4	9.2	5.4	15.3	18.66	37.7	1.15	0.43	53.57	9.08	80.7	46.46	104.21	0.36	79.83	1.32	46.15	0.61	1.96
4	7	ZGC	Bopa	PlZ	54.5	54.7	35.3	52.8	25.5	27	13.4	53.5	76.8	20.8	10.2	11	19.3	22.6	24.5	21.4	63.5	77.5	72.3	31	11.6	10.2	6	16.8	23.5	43.12	1.14	0.43	53.21	9.45	87.93	46.79	101.87	0.35	84.25	1.27	49.04	0.65	1.8
5	15	ZGC	Bopa	PlZ	48.5	48.8	29.8	47.5	20.8	21.3	10.8	42.8	63.8	18.2	8.4	10	16.8	17.5	19.8	18.7	51.5	61.8	56.8	25.8	9.8	8.6	5	13.8	15.35	31.65	1.33	0.48	57.11	9.71	87.76	42.89	113.32	0.38	83.11	1.32	46.15	0.61	1.73
2	12	ZGC	Lokossa	PlZ	57.5	57.5	34.5	56.3	25.6	27.3	13	56.3	78.4	18.8	9.6	13	19.3	22.5	23.5	26.4	65.6	84.5	79.6	34.8	11.6	9.8	5.8	17.5	24.5	42.61	1.25	0.51	55.48	8.84	84.48	44.52	102.13	0.34	85.82	1.33	51.06	0.6	1.9
2	11	ZGC	Lokossa	PlZ	50.5	50.7	31.5	48.9	21.5	23.5	12.6	49.6	71.5	17.6	9.3	10	17.8	20.8	20.5	21.4	54.6	74.5	66.5	29.5	10.4	8.6	5.3	14.5	17.5	34.65	1.35	0.47	57.43	9.71	82.69	42.57	101.81	0.33	90.84	1.3	52.84	0.62	1.73
2	10	ZGC	Lokossa	PlZ	59.3	59.8	37.5	58.5	23.5	25.5	12.8	52.3	74.5	18.6	9.6	11	19.5	23.8	23.5	23.9	59.6	79.8	73.5	29	10.6	9.8	5.6	16.4	22.5	37.94	1.52	0.47	60.37	9.4	92.45	39.63	113.38	0.35	87.75	1.3	51.61	0.63	1.59
1	9	ZGC	Lokossa	PlZ	69.5	69.7	40.3	68.6	23.6	25	13.3	51.6	76.8	18.9	9.4	14	17.8	21.8	22.3	25.8	61.3	70.8	66.5	34.6	12.8	9.6	5.9	15.4	21.75	31.29	1.94	0.59	66.04	9.62	75	33.96	113.69	0.39	84.18	1.36	49.74	0.58	1.52
1	8	ZGC	Lokossa	PlZ	54.3	54.5	35.3	52.8	23.8	24.5	13.5	51.4	75.8	17.5	8.8	11	17.8	21.3	21.5	22.6	61.5	73.5	69.3	30.8	12.4	9.4	5.5	16.8	20.5	37.75	1.28	0.46	56.17	8.94	75.81	43.83	105.64	0.36	83.58	1.27	50.29	0.65	1.74
1	7	ZGC	Lokossa	PlZ	54.6	55.4	33.8	53.8	24.5	25.5	12.8	53.4	74.8	18.6	9.6	11	18.5	22.6	22.8	24.6	64.5	75.4	70.3	34.6	11.6	9.4	5.6	16.8	22.5	41.21	1.23	0.45	55.13	8.68	81.03	44.87	102.25	0.35	82.79	1.32	51.61	0.61	1.91
1	6	ZGC	Lokossa	PlZ	68.5	68.8	44.8	66.8	27.5	29.5	13.2	61.3	90.9	23.2	11.6	15	21.6	26.3	24.5	41.3	70.5	83.5	77.3	38.6	13.6	10.2	7	17.6	32.5	47.45	1.49	0.55	59.85	9.93	75	40.15	111.75	0.38	86.95	1.27	50	0.65	1.57
1	5	ZGC	Lokossa	PlZ	65.4	65.8	44.3	64.6	26	28	13.4	56.5	85.8	21.8	11.3	14	21.3	27.5	24.3	37.8	67.4	75.3	70.5	36	13	10.4	6.4	17.3	24.75	37.84	1.52	0.54	60.24	9.5	80	39.76	115.75	0.39	83.83	1.24	51.83	0.67	1.52
1	4	ZGC	Lokossa	PlZ	55.4	55.8	33.4	53.8	23.5	26.5	14.3	52.8	74.6	19.8	9.6	13	19.8	22.8	23.5	27.6	65.3	80.8	74.5	33.5	12.6	9.4	6	15.8	23.75	42.87	1.36	0.55	57.58	9.19	74.6	42.42	104.92	0.35	80.86	1.34	48.48	0.6	1.96
1	3	ZGC	Lokossa	PlZ	50.5	50.8	30.6	49.8	21.5	22.8	12.4	47.3	70.5	18.3	9.4	11	16.8	20.8	22.8	23.8	57.3	66.5	58.6	30.8	10.6	8.6	5.4	14.8	16.5	32.67	1.35	0.51	57.43	9.42	81.13	42.57	106.77	0.34	82.55	1.33	51.37	0.6	1.87
1	2	ZGC	Lokossa	PlZ	54.7	54.8	32.8	54.5	24.5	27	14.5	53.5	75.6	18.6	9.4	11	19.8	24.5	28.5	25.8	66.5	81.8	74.5	33.4	11.4	10	6	16.5	23.5	42.96	1.23	0.45	55.21	9.02	87.72	44.79	102.24	0.32	80.45	1.34	50.54	0.6	2.03
1	1	ZGC	Lokossa	PlZ	67.4	67.5	41.6	65.6	30.5	31.5	15.3	62.5	88.3	22.5	11.2	13	21.5	26.6	26.4	35.6	77.5	90.5	84.3	40.7	15.6	11.4	6.2	19.3	38.5	57.12	1.21	0.43	54.75	8	73.08	45.25	107.84	0.38	80.65	1.31	49.78	0.62	1.86
5	34	ZGC	Lokossa	PlZ	50.3	50.5	32.6	49.8	21.5	23	11.5	47.8	70.6	17.8	8.6	11	17.8	20.3	22.3	21.8	57.6	70.8	65.8	29	10.6	8.6	5.6	13.9	19.5	38.77	1.34	0.51	57.26	9.72	81.13	42.74	105.23	0.37	82.99	1.27	48.31	0.65	1.77
5	33	ZGC	Lokossa	PlZ	56.5	56.8	35.4	55.8	24.5	26	14.3	54.8	82.6	19.6	9.9	10	19.8	23.8	24.3	26	67.5	83.8	79.5	32.5	12.4	10	6	15.8	25.75	45.58	1.31	0.41	56.64	8.89	80.65	43.36	103.1	0.35	81.19	1.3	50.51	0.62	1.91
5	32	ZGC	Lokossa	PlZ	54.5	54.7	33.6	53.8	25	27	12.8	51.6	74.8	19.3	9.2	12	17.5	20.8	21.5	23	63.5	76.6	70.3	28.6	11.6	9.4	6	15.8	24.5	44.95	1.18	0.48	54.13	9.45	81.03	45.87	105.62	0.34	81.26	1.31	47.67	0.61	1.89
5	31	ZGC	Lokossa	PlZ	54.5	54.8	33.4	52.8	24.5	25	12.5	51.8	74.3	19.4	9.2	10	17.8	21.3	21.8	26.8	64.3	77.5	69.8	34.5	11.4	9.4	5.8	14.8	23.5	43.12	1.22	0.41	55.05	9.02	82.46	44.95	105.21	0.35	80.56	1.32	47.42	0.61	1.93
5	30	ZGC	Lokossa	PlZ	49.6	49.8	31.4	48.8	23.4	24	11.8	48.6	65.8	18.3	9	10	18.5	19.8	21.8	18.9	59.8	74.5	66.5	31.6	9.6	8.8	5.7	14.6	19.5	39.31	1.12	0.43	52.82	9.53	91.67	47.18	102.06	0.31	81.27	1.29	49.18	0.63	1.9
5	29	ZGC	Lokossa	PlZ	67.5	67.8	43.2	65.8	28.5	29.7	15.3	59.3	89.6	23.2	11.2	15	21.5	26.5	26.8	35.4	72.5	87.6	80.5	37.3	13.4	10.8	6.6	17.8	35	51.85	1.37	0.53	57.78	9.1	80.6	42.22	113.83	0.33	81.79	1.28	48.28	0.64	1.68
5	28	ZGC	Lokossa	PlZ	59.5	59.7	38.6	56.8	26	27.5	13.5	58.6	83.4	20.6	10.4	11	20.8	21.8	23.6	24.5	66.5	83.6	79.8	29.5	12.4	9.8	6.4	15.8	26.83	45.09	1.29	0.42	56.3	9.62	79.03	43.7	101.54	0.35	88.12	1.27	50.49	0.65	1.72
4	27	ZGC	Lokossa	PlZ	54.5	54.7	32.6	52.8	23.5	24.6	13.4	49.8	69.5	18.4	8.6	11	19.5	20.5	21.4	23.5	63.5	76.5	69.8	30.4	11.4	8.6	6.2	14.8	19.45	35.69	1.32	0.47	56.88	9.76	75.44	43.12	109.44	0.31	78.43	1.34	46.74	0.6	1.95
4	26	ZGC	Lokossa	PlZ	51.5	51.8	32.6	50.7	22.5	23.4	12.8	48.6	71.5	17.8	8.9	10	17.8	20.8	22.5	23.2	58.9	73.4	66.5	32.8	10.8	9	5.8	16.3	18.75	36.41	1.29	0.44	56.31	9.85	83.33	43.69	105.97	0.34	82.51	1.29	50	0.63	1.81
4	25	ZGC	Lokossa	PlZ	57.5	57.8	36.8	56.4	24.5	26	12.8	52.4	80.3	20.3	9.6	12	19.8	23.5	22.4	20.8	63.2	77.5	69.8	27.8	11.6	9.8	6.2	14.8	27.45	47.74	1.35	0.49	57.39	9.81	84.48	42.61	109.73	0.36	82.91	1.29	47.29	0.64	1.72
4	24	ZGC	Lokossa	PlZ	56.5	56.7	36.8	55.8	26.5	28.5	14.8	52.3	77.5	19.8	9.8	12	19.8	23.5	25.4	27.8	68.5	85.6	79.8	34.5	11.6	9.8	6	16.8	27.45	48.58	1.13	0.45	53.1	8.76	84.48	46.9	108.03	0.29	76.35	1.27	49.49	0.65	1.86
4	23	ZGC	Lokossa	PlZ	63.5	63.7	40.8	62.8	24.5	26.7	12.8	54.5	83.8	20.3	9.8	14	19.5	24.5	23.6	30.8	63.2	73.5	69.6	27.8	12.8	10.4	6.4	16.8	22.5	35.43	1.59	0.57	61.42	10.13	81.25	38.58	116.51	0.42	86.23	1.28	48.28	0.64	1.55
4	22	ZGC	Lokossa	PlZ	60.5	60.7	38.4	59.8	25.6	27.5	13.8	56.5	78.6	20.6	10.2	11	19.8	23.3	23.5	25	69.5	84.5	80.5	35.3	13.6	10.4	6.4	15.3	25.5	42.15	1.36	0.43	57.69	9.21	76.47	42.31	107.08	0.4	81.29	1.29	49.51	0.63	1.81
4	21	ZGC	Lokossa	PlZ	59.3	59.5	37.4	58.5	24.5	26	13.4	53.6	75.3	19.4	9.6	11	18.5	20.8	22.8	22	64.5	77.5	71.3	33.4	11.6	9.6	6.4	15.3	23.5	39.63	1.42	0.45	58.68	9.92	82.76	41.32	110.63	0.34	83.1	1.3	49.48	0.63	1.72
3	20	ZGC	Lokossa	PlZ	57.5	57.8	38.4	56.4	24	24.5	11.9	49.8	74.3	19.8	9.6	12	18.5	22.5	21.6	26.4	60.4	72.8	65.8	33.2	11.4	9.6	5.9	15.3	21.5	37.39	1.4	0.5	58.26	9.77	84.21	41.74	115.46	0.38	82.45	1.25	48.48	0.66	1.57
3	19	ZGC	Lokossa	PlZ	51.5	51.7	33.4	50.6	21	21.8	11.3	47.8	68.4	17.8	8.7	10	16.5	18.7	19.8	23.8	53.6	63.5	58.9	30.8	10.8	8.8	5.6	13.8	16.5	32.04	1.45	0.48	59.22	10.45	81.48	40.78	107.74	0.4	89.18	1.27	48.88	0.65	1.6
3	18	ZGC	Lokossa	PlZ	59.5	59.7	40.8	58.3	25	26	12.8	46.8	54.5	20.8	9.8	13	19.8	23.5	22.8	26.8	62.4	73.8	70.5	34.6	12.6	10.4	6	17.8	23.5	39.5	1.38	0.52	57.98	9.62	82.54	42.02	127.14	0.41	75	1.23	47.12	0.68	1.53
3	17	ZGC	Lokossa	PlZ	57.3	57.8	37.6	56.4	23	23	12.8	53.6	76.5	18.6	9.6	12	18.5	21.5	22.7	26	60.5	68.7	63.8	31.5	12.6	10.2	6	15.3	21.5	37.52	1.49	0.52	59.86	9.92	80.95	40.14	106.9	0.44	88.6	1.27	51.61	0.65	1.61
3	16	ZGC	Lokossa	PlZ	56.4	56.7	35.4	54.8	24.8	25.3	13.4	52.8	78.6	18.8	9.8	11	18.5	22.6	22.8	26.2	57.5	74.5	66.5	31.5	11.2	9.8	5.8	15.8	21.5	38.12	1.27	0.44	56.03	10.09	87.5	43.97	106.82	0.33	91.83	1.3	52.13	0.62	1.62
3	15	ZGC	Lokossa	PlZ	53.5	53.7	33.4	51.8	21.6	22.5	11.8	48.6	72.5	18.6	9.4	11	17.8	20.8	22.3	19.5	54.6	67.5	59.8	29.8	10.6	9.2	5.6	15.8	18.5	34.58	1.48	0.51	59.63	10.26	86.79	40.37	110.08	0.38	89.01	1.3	50.54	0.62	1.63
3	14	ZGC	Lokossa	PlZ	61.3	61.5	39.4	59.8	24.5	25.3	12.8	52.3	81.4	19.4	9.8	11	18.6	22.6	22.4	25.8	63.4	76.5	68.8	32.5	11.6	10.6	5.9	16.3	23	37.52	1.5	0.45	60.03	9.31	91.38	39.97	117.21	0.39	82.49	1.28	50.52	0.64	1.61
3	13	ZGC	Lokossa	PlZ	56.5	56.7	37.3	54.8	23.6	25	13	52.5	76.5	19.2	10	13	19.3	23.5	24.3	24	63.2	79.4	73.6	33.8	11.4	10	6	16.5	22.5	39.82	1.39	0.55	58.23	9.49	87.72	41.77	107.62	0.37	83.07	1.26	52.08	0.66	1.69
1	1	ZGC	Kpomasse	PlZ	50.5	50.4	29.3	50.3	24.5	25.5	12.6	50.4	69.5	18.5	9	11	16.5	22.6	23.8	24.6	59.8	69.6	63.6	33.5	10.6	8.2	6.5	16	20	39.6	1.06	0.45	51.49	10.87	77.36	48.51	100.2	0.28	84.28	1.36	48.65	0.58	2.04
2	2	ZGC	Kpomasse	PlZ	52	52	34.5	49.6	23	23.5	11.6	48.6	73.5	18.5	8	11	16.5	22	20.6	21.8	56.5	64.5	59.9	31	10.4	7.8	6.4	14.5	17	32.69	1.26	0.48	55.77	11.33	75	44.23	107	0.3	86.02	1.25	43.24	0.66	1.64
2	3	ZGC	Kpomasse	PlZ	53.5	53.5	34.8	53	24	23.5	12.8	50.8	75.8	18.6	9	12	18.5	23.5	21.5	26.4	62.5	70.6	64.8	33.6	11.4	8.6	6.6	15.8	18	33.64	1.23	0.5	55.14	10.56	75.44	44.86	105.31	0.32	81.28	1.27	48.39	0.65	1.8
2	4	ZGC	Kpomasse	PlZ	52	52	33.4	50.5	25	22.5	12.8	47.8	70.8	18.3	8.2	10	18.5	24	21.4	20.6	58.8	65.4	61.5	31	10.6	7.4	6.3	15.5	17	32.69	1.08	0.4	51.92	10.71	69.81	48.08	108.79	0.25	81.29	1.28	44.81	0.64	1.76
3	5	ZGC	Kpomasse	PlZ	58.5	58.5	37.5	56.5	25.5	29	12.6	51.9	77.6	19.6	9.5	11	19	26	20.5	21.5	61.6	73.6	69.6	31.8	11.4	8.4	6.5	16.5	21	35.9	1.29	0.43	56.41	10.55	73.68	43.59	112.72	0.3	84.25	1.28	48.47	0.64	1.64
3	6	ZGC	Kpomasse	PlZ	55.4	54.5	36.5	52.5	25	23.5	12.6	51.8	76.5	19.6	8.6	11	18	26	21.5	24.5	60.6	67.5	61.5	31.6	10.8	8.6	6.5	16.5	19	34.3	1.22	0.44	54.87	10.73	79.63	45.13	106.95	0.29	85.48	1.25	43.88	0.67	1.66
4	7	ZGC	Kpomasse	PlZ	50.8	50.7	32.5	50.5	22.5	22	11.5	47.8	69.5	17.6	8.3	11	17.5	19	23	21.4	51.8	65.4	57.5	28	11.4	7.6	5.8	15.6	16	31.5	1.26	0.49	55.71	11.2	66.67	44.29	106.28	0.33	92.28	1.28	47.16	0.64	1.59
5	10	ZGC	Kpomasse	PlZ	65.4	66.5	44.5	64.4	32	34	16.3	58.6	86.5	21.3	11.2	14.2	23.4	28.8	29.5	38.8	76.8	92.8	89.4	39.8	13.4	10.8	7.4	17.6	38	58.1	1.04	0.44	51.07	9.64	80.6	48.93	111.6	0.28	76.3	1.25	52.58	0.67	1.73
1	1	ZGC	Kpomasse	PlZ	50.6	50.5	31.4	49	23.5	23	12.8	51.5	71.4	18.3	7.8	10	17.5	21.5	20.5	19.8	59.5	68.5	62.5	26	10.4	8.4	6.4	15	18	35.57	1.15	0.43	53.56	10.76	80.77	46.44	98.25	0.29	86.55	1.3	42.62	0.62	1.89
1	2	ZGC	Kpomasse	PlZ	52.8	53.5	33.5	51.5	24	25	13.5	52.8	76.8	18.6	7.8	10.8	18	22.5	21.5	22.7	57.6	69.8	63.6	25.8	10.8	8.2	6.5	15.5	19	35.98	1.2	0.45	54.55	11.28	75.93	45.45	100	0.27	91.67	1.3	41.94	0.63	1.72
2	1	ZGC	Kpomasse	PlZ	53.5	55.4	34.8	54.6	24.5	28.6	14.4	51.8	75.6	19	8	10.7	18.6	20.5	22.5	22.5	63.6	78.6	73.5	28.8	10.6	8.6	6.6	15.8	23	42.99	1.18	0.44	54.21	10.38	81.13	45.79	103.28	0.26	81.45	1.3	42.11	0.63	1.83
1	1	ZGC	Kpomasse	PlZ	74.5	74	47.5	72.5	34	36	16	70.4	104.5	24.2	11	17.5	23.5	30.8	26	42.2	77.5	97.5	90.4	44.3	15.8	10.8	8	20.6	41	55.03	1.19	0.51	54.36	10.32	68.35	45.64	105.82	0.31	90.84	1.28	45.45	0.64	1.63
1	2	ZGC	Kpomasse	PlZ	57.5	57.5	36.8	56	25.5	24.5	12.6	52.8	77.5	20.3	8.5	11	17	23	22	23.4	62.4	71.6	65.4	26	10.4	8.8	6	16	22	38.26	1.25	0.43	55.65	9.62	84.62	44.35	108.9	0.28	84.62	1.28	41.87	0.64	1.7
1	1	ZGC	Kpomasse	PlZ	60.5	61	39.5	58	29.5	29	13.5	57.6	80.5	21	10	12	19.5	25.4	24	24.8	66.8	82.5	75.8	35	11.8	9.4	6.6	18.5	28	46.28	1.05	0.41	51.24	9.88	79.66	48.76	105.03	0.28	86.23	1.27	47.62	0.65	1.69
4	2	ZGC	Kpomasse	PlZ	51	50.5	31.8	49.5	26	24	13	50.8	74.5	19.6	9	10.5	18	23.5	22	22.5	63.2	66.8	64.5	30	11	9	6.5	15.6	19	37.25	0.96	0.4	49.02	10.28	81.82	50.98	100.39	0.29	80.38	1.29	45.92	0.63	1.99
6	3	ZGC	Kpomasse	PlZ	44.5	44.5	32.4	43.5	26	28	15	50.8	75.8	18.6	8.5	10.5	18.5	24	22.6	20.8	61.6	73.5	69.5	31.5	10.8	8.8	6.8	15	23	51.69	0.71	0.4	41.57	11.04	81.48	58.43	87.6	0.24	82.47	1.29	45.7	0.73	1.9
3	1	ZGC	Kpomasse	PlZ	54.5	53	33.5	51.5	23	26.5	14	54.6	75.6	20	8.4	10.5	18.3	23.5	20.5	20.8	61.5	75.6	66.4	27	12.5	9.3	6.2	15.8	21	38.53	1.37	0.46	57.80	10.08	74.4	42.2	99.82	0.36	88.78	1.29	42	0.63	1.84
3	1	ZGC	Kpomasse	PlZ	56.5	55.5	36.8	54.5	26	26	13.6	53.5	77.6	19.8	8.8	11	18	24	23.5	23.6	61.5	73.8	71.4	29	11.4	9.2	6.4	15.5	20	35.4	1.17	0.42	53.98	10.41	80.7	46.02	105.61	0.3	86.99	1.25	44.44	0.66	1.67
1	2	ZGC	Kpomasse	PlZ	53	52.6	33.4	51.5	24.5	26	12.6	50.3	67.6	18.6	7.8	9.6	18	20.6	19.8	17.8	59.3	65.6	60.8	28	10.6	7.8	5.6	15.4	18	33.96	1.16	0.39	53.77	9.44	73.58	46.23	105.37	0.27	84.82	1.29	41.94	0.63	1.78
3	1	ZGC	Kpomasse	PlZ	51.7	51.4	32.9	50.6	24.5	24	13.4	49.9	71.3	19	9.3	8.8	17.8	24.5	22.6	21	60.4	76.5	71.8	28.3	10.6	9	6.5	15.6	20	38.68	1.11	0.36	52.61	10.76	84.91	47.39	103.61	0.29	82.62	1.28	48.95	0.64	1.84
	1	ZGC	Lalo	PlZ	55	57	43.5	56.5	27.3	26	14.8	63.2	84.1	17.1	9.2	8.7	18.6	22.3	23.3	25.3	72.1	78.4	72.8	32.6	17.4	12.5	6.1	17.5	24.3	44.18	1.01	0.32	50.36	8.46	71.84	49.64	87.03	0.54	87.66	1.16	53.8	0.76	1.66
	1	ZGC	Lalo	PlZ	53.2	54	37.7	52.5	25.6	25	14.9	57.1	78.5	15.2	8.9	9.2	18.3	18.5	23.6	22.7	63.3	76.5	68.2	28.1	14.3	10.8	7.6	21	19.9	37.41	1.08	0.36	51.88	12.01	75.52	48.12	93.17	0.4	90.21	1.22	58.55	0.7	1.68
	3	ZGC	Lalo	PlZ	53	54.2	36	53.4	24.4	25.1	15.3	54.4	80.9	17.7	9.5	7.7	19.2	19.2	23.6	22.5	68	80.5	78.2	30.6	15.5	13.6	6.3	17.5	22.1	41.7	1.17	0.32	53.96	9.26	87.74	46.04	97.43	0.56	80	1.25	53.67	0.66	1.89
	1	ZGC	Lalo	PlZ	50	51.5	30.5	50.5	23	22	14.6	54.2	77.6	14.4	9	8.4	17.7	18.3	23	24	64.2	80	68.6	32.6	12.5	9	6.4	17.5	22	44	1.17	0.37	54	9.97	72	46	92.25	0.34	84.42	1.34	62.5	0.59	2.1
	2	ZGC	Lalo	PlZ	50	51.5	34	49.5	25.3	24.5	15.7	53.8	76.8	16.8	9.4	8.3	18.3	21	24.8	21	67.2	81.3	74	28.1	14.8	11	6.3	17.9	23.8	47.6	0.98	0.33	49.4	9.38	74.32	50.6	92.94	0.41	80.06	1.26	55.95	0.66	1.98
	3	ZGC	Lalo	PlZ	41.5	43.5	28	40.5	22.3	22.6	13.9	48.6	75.8	15.7	8.8	7.1	16.5	19.8	25	21.8	65.8	77	67.1	25.8	13	9	6.2	17	21.2	51.08	0.86	0.32	46.27	9.42	69.23	53.73	85.39	0.38	73.86	1.28	56.05	0.64	2.35
	1	ZGC	Lalo	PlZ	55.5	60	36.8	57.8	25.5	25.5	17.6	60.6	88.4	17.9	10	9.9	17.5	20.1	23.7	31.2	70.3	83.2	73.3	32.5	14.5	11.9	6.9	20.5	28	50.45	1.18	0.39	54.05	9.82	82.07	45.95	91.58	0.38	86.2	1.32	55.87	0.61	1.91
	2	ZGC	Lalo	PlZ	47.4	49.9	32.5	45.1	24.4	24.7	15.1	49.8	69.3	18.4	9.4	7.8	17.8	17.5	22.5	19.9	65.3	84.3	69.9	31.9	14.7	10.5	5.8	18.6	23	48.52	0.94	0.32	48.52	8.88	71.43	51.48	95.18	0.42	76.26	1.27	51.09	0.65	2.01
	3	ZGC	Lalo	PlZ	52	54.5	37	53	28.2	26.8	14.7	60.3	82.9	17.5	9.7	8.5	18.7	20.1	24.8	23.1	70.3	89.2	76.7	33.9	16	11.8	6.4	18.5	26.1	50.19	0.84	0.3	45.77	9.1	73.75	54.23	86.24	0.46	85.78	1.24	55.43	0.68	1.9
	4	ZGC	Lalo	PlZ	52	56.5	35	54	22.5	23.3	15.5	52.6	76.2	16	8	8.6	16.5	16.5	24.7	20.5	62.9	76.5	71.2	28.7	14.5	13.5	5.9	18	18.9	36.35	1.31	0.38	56.73	9.38	93.1	43.27	98.86	0.56	83.62	1.31	50	0.62	1.8
	5	ZGC	Lalo	PlZ	62.8	62.8	42	61.7	25.6	25	14.7	55.7	82.5	17.9	10.4	12.1	19	22.5	23.6	36	68.4	79.6	71.8	31	14.3	12.6	6.8	18.8	24.6	39.17	1.45	0.47	59.24	9.94	88.11	40.76	112.75	0.48	81.43	1.25	58.1	0.67	1.63
	6	ZGC	Lalo	PlZ	59	62.5	41.5	60.2	27.3	28.4	14.6	61.3	87.9	19.9	10.9	13.8	19.6	23.8	24.5	28.2	71	85.6	81.5	30.8	16	14	7.5	19.5	27.8	47.12	1.16	0.51	53.73	10.56	87.5	46.27	96.25	0.56	86.34	1.25	54.77	0.66	1.71
	7	ZGC	Lalo	PlZ	54	56.1	34.8	54	23.3	24.6	13.5	56	76.8	18.3	9.8	8.7	19.3	20	22.4	20	64.6	71.1	65.1	29.1	15.1	12.2	6.3	18.1	22.2	41.11	1.32	0.37	56.85	9.75	80.79	43.15	96.43	0.59	86.69	1.31	53.55	0.62	1.86
	8	ZGC	Lalo	PlZ	50	51	33.8	50.5	21.5	22	13.5	48.9	80.4	17	9.1	8.5	16.1	17.8	21.5	20.8	61.8	68.7	63.3	28	13.3	10.2	6.5	18.5	18.7	37.4	1.33	0.4	57	10.52	76.69	43	102.25	0.47	79.13	1.25	53.53	0.66	1.83
	1	ZGC	Bopa	PlZ	50.5	54.6	32.5	52	25.8	27.5	14.5	54.7	79	14	8.5	8.3	17.8	19.3	24.5	24.2	65.1	81.5	70.6	28.1	14.8	11.4	6	17.5	23.1	45.74	0.96	0.32	48.91	9.22	77.03	51.09	92.32	0.45	84.02	1.34	60.71	0.6	2
	1	ZGC	Avrankou	PoZ	48	51.2	24.6	49.6	24	22.5	15.4	56.2	76.4	14.2	9.6	8.6	17.5	17.2	24.5	22.8	63.5	73.1	64.7	27.3	14.2	15.8	6.5	17.6	22.5	46.88	1	0.36	50	10.24	111.27	50	85.41	0.61	88.5	1.54	67.61	0.48	2.58
	14	ZGC	Avrankou	PoZ	51.2	53.7	28.3	50.5	23.4	24.1	14.4	54.6	72.5	15.7	9.1	8.7	16.2	16.4	24.1	22.5	60.4	72.1	66.8	28.2	11.8	13.2	6.2	16.6	17.5	34.18	1.19	0.37	54.3	10.26	111.86	45.7	93.77	0.46	90.4	1.45	57.96	0.53	2.13
	12	ZGC	Avrankou	PoZ	46.8	50.6	27.1	48.1	23.6	24.8	15.1	54.2	74.1	15.5	9.1	8.5	17.1	18.4	22.8	20.8	60.4	76.1	68.7	27.4	11.1	14	6	18.1	19.5	41.67	0.98	0.36	49.57	9.93	126.13	50.43	86.35	0.44	89.74	1.43	58.71	0.54	2.23
	11	ZGC	Avrankou	PoZ	53	56.1	28.6	55	25.7	26.8	14.1	59.2	85.3	15.1	9	8.5	16.8	18.9	23.1	23.3	63.1	78.5	69.1	29.1	13.1	15	6	18.1	20.5	38.68	1.06	0.33	51.51	9.51	114.5	48.49	89.53	0.54	93.82	1.48	59.6	0.51	2.21
	10	ZGC	Avrankou	PoZ	48.5	48.1	24.1	46	24.1	25	15.7	54.2	78.3	15.1	8.9	8.8	16.8	16.5	24.5	21	64	75.1	64.7	28.2	12.1	14.7	6.2	20	19.5	40.21	1.01	0.37	50.31	9.69	121.49	49.69	89.48	0.47	84.69	1.5	58.94	0.5	2.66
	9	ZGC	Avrankou	PoZ	48.5	53.3	27.5	50.5	24.5	26.1	15.3	55	77.8	15	8.7	8.1	17.5	20	24	21.6	66.8	81	70.6	27.8	12	15.1	6.1	17.8	20	41.24	0.98	0.33	49.48	9.13	125.83	50.52	88.18	0.48	82.34	1.47	58	0.52	2.43
	8	ZGC	Avrankou	PoZ	46.8	49	25.4	47.5	23.2	22	14.9	54.3	78.2	15.5	8.3	8	17.6	18.7	23.1	22.2	59.5	67.6	58.5	27.6	11.5	13.7	6	18.8	17.5	37.39	1.02	0.34	50.43	10.08	119.13	49.57	86.19	0.46	91.26	1.46	53.55	0.52	2.34
	15	ZGC	Avrankou	PoZ	47.8	50.2	28.6	48.5	21.3	21.5	12.7	52.3	68.8	15.4	9	8.7	16.2	18.1	22.7	22.7	57.5	70.1	61.2	25.3	11.5	13.5	5.8	16.6	16.5	34.52	1.24	0.41	55.44	10.09	117.39	44.56	91.4	0.57	90.96	1.38	58.44	0.57	2.01
	13	ZGC	Avrankou	PoZ	47	49.2	27.3	48.1	23.8	23.5	14.7	53.3	74.6	15.7	9.3	8.5	16.5	17	23	22.2	62.8	79.1	66.3	29.7	12.6	15.5	6.5	16.5	18.5	39.36	0.97	0.36	49.36	10.35	123.02	50.64	88.18	0.56	84.87	1.4	59.24	0.55	2.3
	16	ZGC	Avrankou	PoZ	47.5	49.9	25.5	48.8	25.1	26	14.8	52.4	75.3	15.2	8.7	8.8	17	16.8	22.6	24.5	64.2	85.1	73.7	28.6	15.1	10.2	5.9	16.5	19.5	41.05	0.89	0.35	47.16	9.19	67.55	52.84	90.65	0.41	81.62	1.48	57.24	0.51	2.52
	17	ZGC	Avrankou	PoZ	45.4	48.9	24.5	46.8	23.4	24.5	13.8	53.2	73.4	15	8.5	9.2	17.2	17	20.9	20.8	59.2	75.9	68.8	26.7	11.6	13.8	5.9	17.3	19	41.85	0.94	0.39	48.46	9.97	118.97	51.54	85.34	0.5	89.86	1.5	56.67	0.5	2.42
	4	ZGC	Avrankou	PoZ	46.5	50.7	24.1	48.5	22.2	24.3	15.2	59.6	81.5	17	9.3	8.5	17.2	19.4	22	24.6	61.5	75.2	65.8	28.4	12.8	15.3	6	17.5	20	43.01	1.09	0.38	52.26	9.76	119.53	47.74	78.02	0.58	96.91	1.55	54.71	0.48	2.55
	6	ZGC	Avrankou	PoZ	47.2	52.1	27.3	49.2	25	28.1	16.4	60.4	83.3	15	9	8.1	17.4	20.3	21.5	21.3	67	91.1	75.1	31.4	12.5	15.8	5.8	16.5	26	44.08	0.89	0.32	47.03	8.66	126.4	52.97	78.15	0.48	90.15	1.45	60	0.52	2.45
	1	ZGC	Avrankou	PoZ	51.5	54.1	27.1	52.3	22.6	24	14.6	54	78	15.3	9	8.6	17.2	18.9	24.8	23.5	60.3	69.1	65.8	28	14	14.7	6.1	17.4	18	34.95	1.28	0.38	56.12	10.12	105	43.88	95.37	0.62	89.55	1.5	58.82	0.5	2.23
	2	ZGC	Avrankou	PoZ	45.2	48.2	21.5	47	23.7	25.5	15.5	53	69.2	14.9	9	8.2	16.5	17.7	23	22.4	61.3	84	74.6	27.6	14.3	10.2	6	17.5	22.5	49.78	0.91	0.35	47.57	9.79	71.33	52.43	85.28	0.4	86.26	1.62	60.4	0.45	2.85
	3	ZGC	Avrankou	PoZ	53.2	53.7	27.6	51.6	23.1	25.2	15.2	56.3	74.3	15.2	8.8	8.6	16.7	19.7	21.2	23.4	59.1	79.2	64	30.2	11.3	14.2	5.5	16.2	21	39.47	1.3	0.37	56.58	9.31	125.66	43.62	94.49	0.46	95.26	1.47	57.89	0.51	2.14
	2	ZGC	Avrankou	PoZ	48.5	52.2	28	50.3	22.1	23	14.5	52.6	77.1	15.7	9	9.5	17	17.4	21	21.4	59	76.5	65	26.2	13	13.5	5.8	18.3	20	41.24	1.19	0.43	54.43	9.83	103.85	45.57	92.21	0.55	89.15	1.43	57.32	0.54	2.11
	5	ZGC	Avrankou	PoZ	50.2	55.1	28.4	52.5	24.5	25	14.8	59.5	81.5	16.5	9.4	9.7	17.7	17.4	23.2	24.4	64	79	66.2	27.2	12.2	15.3	6.1	18.5	23	45.82	1.05	0.4	51.2	9.53	125.41	48.8	84.37	0.51	92.97	1.47	56.97	0.52	2.25
	8	ZGC	Avrankou	PoZ	47.3	49.8	26.1	48.1	22	23	14	52	73.1	14.6	8.3	7.7	15.7	16.2	19.2	21.8	54	77.5	64.4	24	12.2	10.6	5.1	17.8	17.5	37	1.15	0.35	53.49	9.44	86.89	46.51	90.96	0.42	96.3	1.45	56.85	0.52	2.07
	7	ZGC	Avrankou	PoZ	49.3	54.9	27.6	51.5	24.2	26	14.5	58.6	83	16	9.2	9	17.6	18.1	23.2	26.1	63.2	83.5	72.5	28.3	12	13.5	5.9	17.1	24.5	49.7	1.04	0.37	50.91	9.34	112.5	49.09	84.13	0.46	92.72	1.49	57.5	0.5	2.29
	4	ZGC	Avrankou	PoZ	46.5	49	25.5	48	22.3	23	14.5	51	73.1	15.2	9	8.9	17.2	16.8	21.5	21.8	60	71.3	65.7	27.1	12.8	13.9	6.1	18.8	17	36.56	1.09	0.4	52.04	10.17	108.59	47.96	91.18	0.55	85	1.46	59.21	0.52	2.35
	7	ZGC	Avrankou	PoZ	46.5	46.8	24.1	45	20.1	20	13.2	48.5	68.9	14.5	8.2	8.2	15.1	15.8	21.2	20.8	52.5	65.4	55.6	24.5	12.1	12.6	5.6	16.1	14.5	31.18	1.31	0.41	56.77	10.67	104.13	43.23	95.88	0.57	92.38	1.47	56.55	0.51	2.18
	6	ZGC	Avrankou	PoZ	48.6	51.5	26	50.1	23	24.1	14.7	54.2	77.3	14	8.6	9	17.7	18.9	22	22.5	60.5	76	66.6	29	13	14.6	6	16.5	18	37.04	1.11	0.39	52.67	9.92	112.31	47.33	89.67	0.56	89.59	1.49	61.43	0.5	2.33
	5	ZGC	Avrankou	PoZ	48.5	50.8	26.2	49.3	24.1	24.5	14.4	55.8	79.1	15	8.6	9	18.5	19	24.2	21.3	61	76.2	66.7	32	15.3	15	6.1	16.8	20	41.24	1.01	0.37	50.31	10	98.04	49.69	86.92	0.66	91.48	1.47	57.33	0.52	2.33
	3	ZGC	Avrankou	PoZ	46	48.5	25	47	22	21.8	13.2	53	74.6	15	8.6	8.8	16.6	17.7	21.5	20.5	58	65.4	59.6	26.8	11.8	14	5.9	16.5	16	34.78	1.09	0.4	52.17	10.17	118.64	47.83	86.79	0.57	91.38	1.47	57.33	0.52	2.32
	1	ZGC	Avrankou	PoZ	44.5	47.8	25.2	46	22.4	23	13.5	48.6	75.6	15.5	8.5	8.8	15.4	17.1	19	20.4	56.8	71.5	62.4	28.3	11.4	12.8	5.4	16.3	17.5	39.33	0.99	0.39	49.66	9.51	112.28	50.34	91.56	0.48	85.56	1.45	54.84	0.53	2.25
	7	ZGC	Pobe	PoZ	51.5	53.1	27.6	52.6	25.3	26	14.7	53.4	74.5	15.2	9.4	8.3	18.1	17.5	24	21.5	65.1	82.5	69.8	28.6	11.5	14.8	6	18.2	22	42.72	1.04	0.33	50.87	9.22	128.7	49.13	96.44	0.46	82.03	1.46	61.84	0.52	2.36
	6	ZGC	Pobe	PoZ	46.8	49.9	24.7	48	24.3	22.8	15.3	52	73.3	14.5	8.9	8.3	17.5	16.6	22.6	19.3	62.1	71.5	63.2	28.3	12.8	14.2	6	17.8	19.5	41.67	0.93	0.34	48.08	9.66	110.94	51.92	90	0.49	83.74	1.51	61.38	0.49	2.51
	13	ZGC	Pobe	PoZ	52	55.1	24	54	24.2	24	15.8	57.1	77.5	15	9	8.6	16.5	19.7	20.5	22.2	65	84.6	73.4	27.3	13.3	10.3	5.9	16.8	22.3	42.88	1.15	0.36	53.46	9.08	77.44	46.54	91.07	0.36	87.85	1.65	60	0.44	2.71
	10	ZGC	Pobe	PoZ	44.2	47.1	21.3	45.5	22.1	24	12.7	50.8	69.7	14.1	8.7	8	15.5	15.9	20.1	22.6	58.6	73.7	67.4	27.8	11.8	13.5	5.6	17.6	18.5	41.86	1	0.36	50	9.56	114.41	50	87.01	0.57	86.69	1.61	61.7	0.45	2.75
	12	ZGC	Pobe	PoZ	47.9	50.9	25	49.7	22.3	22	14	53.5	75.1	14	8.8	8.9	16.7	15.8	21.8	21.1	56.6	71.3	65.3	26.7	12.2	14.6	5.7	16	17	35.49	1.15	0.4	53.44	10.07	119.67	46.56	89.53	0.57	94.52	1.52	62.86	0.49	2.26
	11	ZGC	Pobe	PoZ	46.7	48.6	22.1	47.2	22.5	24	12.2	55.9	76.4	15.9	9	8.6	15.5	17.7	21.1	20.8	59.2	72	65.5	27.1	12.2	12.9	5.6	17.2	17.5	37.47	1.08	0.38	51.82	9.46	105.74	48.18	83.54	0.57	94.43	1.6	56.6	0.45	2.68
	9	ZGC	Pobe	PoZ	52.4	52.9	26.8	52.2	24.1	24.4	13.6	51.6	75.2	14.6	8.7	8.6	15.7	15.5	22.1	20.3	61.4	75.2	64.7	28.1	14	12.1	5.8	16.4	18	34.35	1.17	0.36	54.01	9.45	86.43	45.99	101.55	0.52	84.04	1.49	59.59	0.51	2.29
	8	ZGC	Pobe	PoZ	45.5	49.6	25.3	47.3	22.2	22	13.8	54	76.5	15	8.5	8.3	16.6	18.1	21	20	60.5	69.6	59.5	25.3	13.7	14.6	5.8	16.5	17.5	38.46	1.05	0.37	51.21	9.59	106.57	48.79	84.26	0.65	89.26	1.48	56.67	0.51	2.39
	5	ZGC	Pobe	PoZ	46.8	49.7	25.4	48	25.4	23.4	15.3	56.2	84.1	14.2	9.4	8	17.1	19.4	20.6	20.8	63.1	77.5	69.8	27.7	14.7	10.2	6	17.8	22	47.01	0.84	0.31	45.73	9.51	69.39	54.27	83.27	0.39	89.06	1.48	66.2	0.51	2.48
	4	ZGC	Pobe	PoZ	49.5	51.2	28.1	49	25	24.1	15.1	52.3	78.7	15	9.5	8	17	20.4	24.3	22.4	64.1	80.5	70.3	29	14.6	10	6	17.9	21.5	43.43	0.98	0.32	49.49	9.36	68.49	50.51	94.65	0.39	81.59	1.41	63.33	0.55	2.28
	3	ZGC	Pobe	PoZ	48	50.4	25	49.1	23.5	24.5	14.1	56.2	76.4	15.8	9.4	9	17.1	19	24	20.8	61.5	73.4	67.3	26.3	12	15	6.1	17.1	21.5	44.79	1.04	0.38	51.04	9.92	125	48.96	85.41	0.54	91.38	1.51	59.49	0.5	2.46
	2	ZGC	Pobe	PoZ	54	55.2	23	53.1	25	23.4	15.4	57.7	84.9	14.5	9.2	9	18.3	18.2	23.5	22.6	68.7	81.3	69.4	26.7	15.3	11	6.1	18.3	24	44.44	1.16	0.36	53.7	8.88	71.90	46.3	93.59	0.44	83.99	1.7	63.45	0.42	2.99
	1	ZGC	Pobe	PoZ	45	49.2	22	47.6	25.4	25.2	15.5	52.7	72.8	13.5	9.2	8.3	17.2	16.4	23	19.7	67	82.3	69.4	28.7	12	15.1	6	18.3	22.5	50	0.77	0.33	43.56	8.96	125.83	56.44	85.39	0.46	78.66	1.62	68.15	0.45	3.05
	5	ZGC	Pobe	PoZ	47	49.2	23.8	48.2	24.8	23.1	13.2	52.8	74.3	14	8.6	8	15.8	19.1	23	21	61.5	74.3	67.5	26.9	12.3	14	6	18.3	19.5	41.49	0.9	0.32	47.23	9.76	113.82	52.77	89.02	0.53	85.85	1.53	61.43	0.48	2.58
	6	ZGC	Pobe	PoZ	47.5	50	24.6	49.1	22.1	21.5	14	52.5	73.5	14.2	8.5	8.6	15.7	18	22.1	23.8	60.1	66.6	59.5	28.2	11.8	14	6.1	15.5	17	35.79	1.15	0.39	53.47	10.15	118.64	46.53	90.48	0.53	87.35	1.52	59.86	0.49	2.44
	8	ZGC	Pobe	PoZ	55.4	57.4	26.6	56.1	25.8	27.1	15.7	59.3	77.4	16	9.7	9.5	17.5	20.4	24.7	27.3	71.5	85	75.1	34.8	14.2	15.9	6.3	18.7	29	52.35	1.15	0.37	53.43	8.81	111.97	46.57	93.42	0.56	82.94	1.58	60.63	0.46	2.69
	9	ZGC	Pobe	PoZ	45.5	49.1	24.3	47.2	24.1	25	14.6	48.1	66.8	14	8.8	8.7	16.9	17.2	23.9	21.1	64.2	80.5	67.7	26.9	15	11.3	5.7	17	20.5	45.05	0.89	0.36	47.03	8.88	75.33	52.97	94.59	0.48	74.92	1.51	62.86	0.49	2.64
	7	ZGC	Pobe	PoZ	47	50.7	21.1	48.8	25	26.5	14.3	56.2	76.3	14.5	8.9	8.5	16.5	16.2	23.6	21.6	67.6	84	74.6	27.8	14.8	11	5.8	17.5	22	46.81	0.88	0.34	46.81	8.58	74.32	53.19	83.63	0.46	83.14	1.7	61.38	0.42	3.2
	1	ZGC	Pobe	PoZ	44.5	47.9	21	46.2	24.3	25	15.1	55	71.8	15.1	8.8	9	16.5	17.1	25	20.6	63.2	82	72.1	26.6	15	10.2	6.2	18.2	24	53.93	0.83	0.37	45.39	9.81	68	54.61	80.91	0.42	87.03	1.64	58.28	0.44	3.01
	2	ZGC	Pobe	PoZ	50.3	53.1	21.5	51.6	25	23	12.9	55.9	79.8	15.1	9.4	9.5	17.7	21.1	23	21.7	65	78	71.2	28.5	12	15.2	6.6	17.7	21.5	42.74	1.01	0.38	50.3	10.15	126.67	49.7	89.98	0.57	86	1.73	62.25	0.4	3.02
	3	ZGC	Pobe	PoZ	49	51.8	26.1	50.1	24	22.6	14.7	57.1	76.2	16	10	10.7	17.5	19	23.1	25.3	65	72.2	65.3	30.3	13	15.6	6.9	17	20	40.82	1.04	0.45	51.02	10.62	120	48.98	85.81	0.57	87.85	1.49	62.5	0.5	2.49
	4	ZGC	Pobe	PoZ	54.7	57.8	26.6	55.3	25.5	24	15	60.8	85	19.1	11.3	10.5	19.1	19.6	27.3	29.3	73	79.1	71.4	31.2	17.6	13	6.2	17.8	25.5	46.62	1.15	0.41	53.38	8.49	73.86	46.62	89.97	0.6	83.29	1.59	59.16	0.46	2.74
	1	ZGC	Pobe	PoZ	50.1	51.8	24.1	51	24.8	25.1	14.9	59	86.1	16.1	8.2	8	18.2	19.7	23.8	21.3	67.1	75.5	66.1	28.1	12.8	15.3	6.2	16.2	24.5	48.9	1.02	0.32	50.5	9.24	119.53	49.5	84.92	0.53	87.93	1.57	50.93	0.47	2.78
	7	ZGC	Pobe	PoZ	55.9	56.4	27.8	55.8	26	26.7	15.4	62	82.1	18.3	9.8	10.6	17.8	22	25.7	28.2	69	81.5	76	36.7	12.2	15.8	7	19	27	48.3	1.15	0.41	53.49	10.14	129.51	46.51	90.16	0.48	89.86	1.51	53.55	0.49	2.48
	8	ZGC	Pobe	PoZ	53.5	57.8	30.3	55	27	29.9	15.1	58.5	85	16.2	9.7	9.5	19.1	19.6	26	24.9	67.3	85.2	79	32.5	16.3	11.5	7	20.5	28	52.34	0.98	0.35	49.53	10.4	70.55	50.47	91.45	0.46	86.92	1.45	59.88	0.52	2.22
	9	ZGC	Pobe	PoZ	58	60.8	33.4	59.5	26.7	26	15	57.5	88.5	16	11	12.6	17.5	21.6	25.1	32.3	69	81.2	71.4	32.6	12.6	15.2	7.1	20.5	26.5	45.69	1.17	0.47	53.97	10.29	120.63	46.03	100.87	0.48	83.33	1.41	68.75	0.55	2.07
	10	ZGC	Pobe	PoZ	49	52.5	28.6	51.2	25	26.1	13.8	63.6	77.4	14.2	8.8	8	17.3	19.6	24.1	22.4	63	77.5	71.3	27.2	14	12.9	5.8	18.7	20	40.82	0.96	0.32	48.98	9.21	92.14	51.02	77.04	0.52	100.95	1.42	61.97	0.54	2.2
	11	ZGC	Pobe	PoZ	56	59.1	29.6	58.3	29.1	29	14.6	59.6	87.7	18.6	10.4	11.7	19	21	24.1	27.4	74.5	79.1	76.3	36.2	17.1	12.8	6.5	19.6	28.5	50.89	0.92	0.4	48.04	8.72	74.85	51.96	93.96	0.52	80	1.5	55.91	0.5	2.52
	5	ZGC	Pobe	PoZ	47	50	23	48.8	24.4	26.8	13.5	53.8	74.3	14.9	9.3	8.6	18.1	17.2	22.5	21.7	60	75.8	68.8	28.7	11.7	13.8	6	15.9	18.5	39.36	0.93	0.35	48.09	10	117.95	51.91	87.36	0.49	89.67	1.59	62.42	0.46	2.61
	4	ZGC	Pobe	PoZ	46.5	49	24.2	47.1	23	24.5	14.3	51.4	72.7	14.3	9.1	8.7	16.2	17.5	21.3	21.5	60.1	71.2	67.8	28.5	12	12.5	5.4	15.5	17	36.56	1.02	0.38	50.54	8.99	104.17	49.46	90.4	0.46	85.52	1.51	63.64	0.49	2.48
	1	ZGC	Pobe	PoZ	48.5	50.3	24	49.6	23.1	23.5	14.6	53	73.4	13.9	9	8.9	16.5	18.8	20.1	20.4	59.5	72.4	61	27	12.3	14.1	6.1	16.4	18.5	38.14	1.1	0.39	52.37	10.25	114.63	47.63	91.51	0.51	89.08	1.55	64.75	0.48	2.48
	3	ZGC	Pobe	PoZ	44	47.3	21.5	46.5	23.3	23	13	51	77.1	13.4	7.8	8.2	15.8	16.5	19	23.2	56	67.8	64.1	22.6	13	13.1	5.7	16	17	38.64	0.89	0.35	47.05	10.18	100.77	52.95	86.27	0.56	91.07	1.6	58.21	0.45	2.6
	2	ZGC	Pobe	PoZ	49.1	51.1	23.6	50.3	24.1	26.1	14	55.6	76.7	15.3	9.4	9.1	17.1	18.4	21.5	21.4	62.5	75.4	70.9	28	12.8	15.3	6.1	19.3	21	42.77	1.04	0.38	50.92	9.76	119.53	49.08	88.31	0.58	88.96	1.58	61.44	0.46	2.65
	12	ZGC	Pobe	PoZ	48	50	23.5	48.5	24.3	25	14.6	56.8	77.2	14.8	8.8	7.8	16.9	18.4	24.7	18.4	67.1	83.2	75.6	29	13.1	15.3	6.5	18	21.5	44.79	0.98	0.32	49.38	9.69	116.79	50.63	84.51	0.56	84.65	1.56	59.46	0.47	2.86
	11	ZGC	Pobe	PoZ	47.1	50.1	23.5	48	25.2	23.5	14.9	53.6	76.5	15.4	9	8.6	18	18.5	24.1	22.3	65.5	77.6	73.2	28.4	16.2	12	6.1	18.8	23	48.83	0.87	0.34	46.5	9.31	74.07	53.5	87.87	0.52	81.83	1.57	58.44	0.47	2.79
	9	ZGC	Pobe	PoZ	55.2	57.8	29.5	56.5	28.1	25.5	14.5	63.8	92.4	15.2	9.7	9.9	18.5	21.5	26	29.7	73.2	88	76.3	30.5	16.8	13.5	7.2	21.5	30.5	55.25	0.96	0.35	49.09	9.84	80.36	50.91	86.52	0.56	87.16	1.48	63.82	0.51	2.48
	10	ZGC	Pobe	PoZ	45	47	24	46.2	22.5	23	15	50.7	67.8	14.7	8.4	8.5	16	17.5	22.5	20.2	61.1	73.6	67.2	28.2	11.5	14.3	5.8	17.8	19.5	43.33	1	0.38	50	9.49	124.35	50	88.76	0.49	82.98	1.48	57.14	0.51	2.55
	7	ZGC	Pobe	PoZ	47.5	50.8	27.3	49.1	25	23	14.5	57.3	78.2	14.8	9.2	9	15.2	18.3	20.6	24.1	64	74.5	67.1	29.3	12.8	15.3	6	17.6	20	42.11	0.9	0.36	47.37	9.38	119.53	52.63	82.9	0.54	89.53	1.43	62.16	0.54	2.34
	6	ZGC	Pobe	PoZ	50.5	52	25.1	51.2	25	27.1	14.2	56.8	78.3	15.5	10	9.6	18.2	20.5	23.5	26.3	63.6	82.5	71.3	32	12	15.5	6.2	16.8	23	45.54	1.02	0.38	50.5	9.75	129.17	49.5	88.91	0.52	89.31	1.54	64.52	0.48	2.53
	4	ZGC	Pobe	PoZ	64	67.4	32.1	65.8	29.4	29.7	14.4	63.8	90.4	17.3	11.5	13.5	18.1	27	22.6	35.3	72.2	82.9	76.6	35.6	15.6	15.8	6.8	22.4	26.5	41.41	1.18	0.46	54.06	9.42	101.28	45.94	100.31	0.58	88.37	1.55	66.47	0.48	2.25
	8	ZGC	Pobe	PoZ	53.1	56	29.2	54.5	24.4	24.9	14.8	55.2	82.2	14.5	10.1	10	17.1	21	24	28.5	64.2	75.9	69.9	30.7	14.2	15.5	7.2	18.3	22	41.43	1.18	0.41	54.05	11.21	109.15	45.95	96.2	0.61	85.98	1.46	69.66	0.52	2.2
	2	ZGC	Pobe	PoZ	48	51.1	22.7	50.3	26	25.1	14.7	55	76.1	16	9.6	9	16.2	21.2	23	20	66.1	78.1	68.7	30.7	12	14.5	6.1	16.5	21	43.75	0.85	0.35	45.83	9.23	120.83	54.17	87.27	0.46	83.21	1.63	60	0.44	2.91
	1	ZGC	Pobe	PoZ	47.5	48.6	26.8	48	23.5	23	14.5	57.3	79	15.3	9.3	8	16.6	20.4	21.7	22.1	61	72	63.8	29	11.8	13.8	6.2	18.6	18	37.89	1.02	0.34	50.53	10.16	116.95	49.47	82.9	0.48	93.93	1.41	60.78	0.55	2.28
	3	ZGC	Pobe	PoZ	46	49.8	22.6	47.2	23.5	24.5	15	50.7	73.7	14.8	9	8.8	16.2	18.3	25	20.7	61	77.6	65.5	26.3	14.8	11	5.9	19.3	21.5	46.74	0.96	0.37	48.91	9.67	74.32	51.09	90.73	0.46	83.11	1.6	60.81	0.45	2.7
	11	ZGC	Sakete	PoZ	46.5	49.6	25	48	22.8	23.1	14.7	54.9	79.4	14.1	9.3	9	16.2	18.8	21.5	20.4	58	68.1	59.1	28.3	11.5	14	5.9	14.8	18	38.71	1.04	0.39	50.97	10.17	121.74	49.03	84.7	0.48	94.66	1.49	65.96	0.5	2.32
	8	ZGC	Sakete	PoZ	49.6	53.5	28.2	51.4	24	25	15.3	57.3	80.6	15.2	9	9.1	15.6	19.9	22	21.1	60.1	71	62	28.1	14.3	11	5.9	17.7	21	42.34	1.07	0.38	51.61	9.82	76.92	48.39	86.56	0.43	95.34	1.45	59.21	0.53	2.13
	9	ZGC	Sakete	PoZ	56	59.6	32	57.8	26.3	26.7	13.5	59.1	89.1	16.1	9.1	12.5	16.2	22.2	23	27.8	63.5	71.1	64.2	29.3	13.5	14.3	6.2	18.3	20.5	36.61	1.13	0.48	53.04	9.76	105.93	46.96	94.75	0.54	93.07	1.43	56.52	0.54	1.98
	10	ZGC	Sakete	PoZ	49	51.2	27.8	50	21.5	21.8	13.5	54.4	77.2	14.2	8.8	9	15.6	17.3	20.2	18.6	55.2	64.8	56.2	25.2	14.3	13	5.9	18.1	16	32.65	1.28	0.42	56.12	10.69	90.91	43.88	90.07	0.64	98.55	1.42	61.97	0.54	1.99
	7	ZGC	Sakete	PoZ	47.5	50.7	24.6	49.1	23.2	23.3	12.5	54.1	73.9	14.1	8.7	8	16.3	18.8	21.5	21.2	55	65.4	57.6	24.1	12.7	14.8	5.8	16	16.5	34.74	1.05	0.34	51.16	10.55	116.54	48.84	87.8	0.65	98.36	1.53	61.7	0.49	2.24
	5	ZGC	Sakete	PoZ	48	51.2	25.1	49.5	24.5	25	16.1	50.5	79.1	14	8.7	7.5	16.1	16.9	23.2	18.7	64	77	67.7	25.1	12	14.2	5.3	16.6	20.5	42.71	0.96	0.31	48.96	8.28	118.33	51.04	95.05	0.43	78.91	1.52	62.14	0.49	2.55
	6	ZGC	Sakete	PoZ	46	49.4	24.2	48.5	22.5	25.6	15.6	51.8	75.7	14	9.2	7.5	16.1	16.8	19.3	19.3	64.5	78.1	66.8	24.5	14.3	10	5.4	15.4	20	43.48	1.04	0.33	51.09	8.37	69.93	48.91	88.8	0.41	80.31	1.52	65.71	0.49	2.67
	3	ZGC	Sakete	PoZ	47.1	49.4	28.1	48.2	24	24.5	14.7	64.1	77.8	14.1	9.6	8.1	16.5	20	21.5	23.2	62.2	70.8	65.3	30.6	13	13.6	5.8	18.1	21.5	45.65	0.96	0.34	49.04	9.32	104.62	50.96	73.48	0.5	103.05	1.38	68.09	0.57	2.21
	4	ZGC	Sakete	PoZ	49.8	50.1	23.8	49.2	23	23.3	14.7	52.6	77.3	15.5	8.6	8.1	16.5	19.6	22.2	21.8	63.2	76	68	28.2	12	14.5	5.5	17.2	22.5	45.18	1.17	0.35	53.82	8.7	120.83	46.18	94.68	0.51	83.23	1.55	55.48	0.48	2.66
	1	ZGC	Sakete	PoZ	48.1	52.2	25.5	50.2	23	23.5	15.2	53.9	73.8	14.8	8.2	8	15.6	16.4	22	21.7	62	74.3	65.4	26.1	14.7	10.4	5.8	15.8	19.5	40.54	1.09	0.35	52.18	9.35	70.75	47.82	89.24	0.44	86.94	1.52	55.41	0.49	2.43
	2	ZGC	Sakete	PoZ	48.7	51.5	24.1	50.5	24.5	24.3	14.6	55	86.2	14.5	8.9	8.4	17.2	18.8	20.5	23.5	58.5	75.6	68.9	23	12.2	14.5	5.6	17.9	20.5	42.09	0.99	0.34	49.69	9.57	118.85	50.31	88.55	0.49	94.02	1.57	61.38	0.47	2.43
	9	ZGC	Sakete	PoZ	51	55	25.5	51.8	25.3	25.2	14.9	59.1	82.6	14.7	9.3	8.6	18.1	19.4	24.3	20.5	71.5	86	72.3	31.1	16.7	14.2	6.5	15.5	27	52.94	1.02	0.34	50.39	9.09	85.03	49.61	86.29	0.63	82.66	1.58	63.27	0.46	2.8
	8	ZGC	Sakete	PoZ	50	53.1	29.1	51.5	24	24.2	15.3	56.2	81.1	13.6	9.1	8.3	17.3	18.3	20.8	21.2	61.2	69	65.3	29.2	14.8	11.3	6.1	17.2	18	36	1.08	0.35	52	9.97	76.35	48	88.97	0.46	91.83	1.41	66.91	0.55	2.1
	7	ZGC	Sakete	PoZ	51.5	56	28.5	53.8	24	24.8	15.1	57.8	84.7	14.6	9.2	9.5	16.5	23.6	22.3	22.3	65	74.2	64.6	30.2	12	15.2	6.3	20.4	24	46.6	1.15	0.4	53.4	9.69	126.67	46.6	89.1	0.5	88.92	1.48	63.01	0.51	2.28
	6	ZGC	Sakete	PoZ	55	56	30.5	55	23.5	21.8	13.5	53.7	81.2	15.3	9.4	8.3	14.5	20.4	19.2	19.1	58.6	64	54.5	28	13.8	10.5	5.5	16.5	17	30.91	1.34	0.35	57.27	9.39	76.09	42.73	102.42	0.46	91.64	1.42	61.44	0.54	1.92
	5	ZGC	Sakete	PoZ	49	53.5	27	50.5	23.5	22.3	14	53.5	76.5	14.2	8.9	7.3	17	19.3	22	19	60	68.7	65.6	29.8	13.3	14.5	6.2	20.9	19	38.78	1.09	0.31	52.04	10.33	109.02	47.96	91.59	0.59	89.17	1.49	62.68	0.5	2.22
	4	ZGC	Sakete	PoZ	47.8	50	26.5	48.5	24	23	14.2	52	76.2	14.5	9	8.2	16	21	19.5	17.2	60	68	59	29.6	13.3	14.3	5.9	18	19.5	40.79	0.99	0.34	49.79	9.83	107.52	50.21	91.92	0.56	86.67	1.44	62.07	0.53	2.26
	3	ZGC	Sakete	PoZ	52	55.5	27.2	53.5	24.3	24	14.3	54.5	77.2	15	9.3	8.6	16.8	20.3	20.5	19.7	61	71.2	60.4	32.2	12.2	14.1	6.2	15.9	18	34.62	1.14	0.35	53.27	10.16	115.57	46.73	95.41	0.50	89.34	1.52	62	0.49	2.24
	1	ZGC	Sakete	PoZ	48.8	54	27	51.5	23.5	23.8	15.7	52.1	77.5	15	9.5	8.1	16.5	19.3	20.6	21.1	56.2	67.1	61.8	28.3	12	14.2	6	18.3	18	36.89	1.08	0.34	51.84	10.68	118.33	48.16	93.67	0.46	92.7	1.5	63.33	0.5	2.08
	2	ZGC	Sakete	PoZ	50.5	53	30	51.5	24.5	24.2	13.4	56.1	76.2	16	9.5	9.5	16.6	19.9	21.8	22.8	59	67.3	59.2	32.2	13.5	15.7	6.5	17	18	35.64	1.06	0.39	51.49	11.02	116.3	48.51	90.02	0.65	95.08	1.38	59.38	0.57	1.97
	1	ZGC	Sakete	PoZ	50.1	53.5	23.1	51	23.5	24.6	15.2	54.6	72.6	14.1	9.5	8	16.5	17.2	23.5	22.1	60.7	69	63.5	26.5	15.4	11.8	6.1	17.5	18	35.93	1.13	0.34	53.09	10.05	76.62	46.61	91.76	0.51	89.95	1.66	67.38	0.43	2.63
	2	ZGC	Sakete	PoZ	50.1	52.2	27	51	22.8	21.8	14.7	53.9	74.9	14	9.3	9	17.2	16.1	23.1	19.8	58	69.1	64.2	27.5	12	14	5.9	17.3	18	35.93	1.2	0.39	54.49	10.17	116.67	45.51	92.95	0.5	92.93	1.47	66.43	0.52	2.15
	3	ZGC	Sakete	PoZ	50	53.1	27.8	51.5	25	25.5	15.2	52	81.3	16.2	10	8.6	17.1	21.8	23.8	21.4	67	76	64.9	26.5	14.2	16	6.2	18.2	21.5	43	1	0.34	50	9.25	112.68	50	96.15	0.6	77.61	1.46	61.73	0.52	2.41
	6	ZGC	Sakete	PoZ	51.4	54.1	28.5	52.6	22.2	28.8	13.8	52	78.6	15	9.5	9	16.5	18.1	22.8	21.8	59.6	68.4	62.3	26.1	14.1	10.5	6	18.5	17	33.07	1.32	0.41	56.81	10.07	74.47	43.19	98.85	0.48	87.25	1.45	63.33	0.53	2.09
	5	ZGC	Sakete	PoZ	48.4	50.9	26.5	50	22.1	23	13.8	52	69.7	14.3	8.8	9	16.3	17.1	20	18.3	58	70.2	61.7	28.3	14.1	10.8	5.6	16	15	30.99	1.19	0.41	54.34	9.66	76.6	45.66	93.08	0.5	89.66	1.46	61.54	0.52	2.19
	4	ZGC	Sakete	PoZ	50.5	53.5	25.2	52.1	23	22	13.6	52	80	14	9.7	8.5	15	18.1	21.2	20.5	59	67.1	56.9	27.5	12	13.6	5.6	14.9	14.5	28.71	1.2	0.37	54.46	9.49	113.33	45.54	97.12	0.52	88.14	1.56	69.29	0.47	2.34
19	9	ZGC	adjohoun	VOZ	48.2	50.2	26.1	49	22.7	23.1	14.8	55.2	71.1	15.9	8	9.4	19.2	17	22.3	15.1	62	80.5	65.2	30.6	11.8	8.5	6.5	16.4	19.85	41.18	1.12	0.41	52.9	10.48	72.03	47.1	87.32	0.3	89.03	1.46	50.31	0.52	2.38
12	6	ZGC	adjohoun	VOZ	43.7	46.4	30	45.2	19.8	21.1	12.8	46.3	66.5	13.2	7.8	9.8	17.1	21.2	19.4	17.4	55.9	68.7	59.3	27.1	10.3	6.2	6.4	16.8	12.7	29.06	1.21	0.49	54.69	11.45	60.19	45.31	94.38	0.25	82.83	1.27	59.09	0.65	1.86
10	5	ZGC	adjohoun	VOZ	53.4	53.3	33	52	26.5	26.9	17.4	52.5	81.2	15.2	8.8	9.3	20.5	20.1	25.2	19.5	65.6	82.7	71.1	30.8	10.4	7.6	6.5	17.3	19.11	35.79	1.02	0.35	50.37	9.91	73.08	49.63	101.71	0.17	80.03	1.31	57.89	0.62	1.99
10	4	ZGC	adjohoun	VOZ	52.3	54.5	38.7	53.2	24.8	26.5	14.1	58.4	82.2	16.5	8	10.5	19	19.4	24.8	18	63.6	80.5	68.4	31	13	9.2	6	17.5	20.26	38.74	1.11	0.42	52.58	9.43	70.77	47.42	89.55	0.34	91.82	1.2	48.48	0.71	1.64
7	3	ZGC	adjohoun	VOZ	53.7	53.5	33.1	51.4	21.7	21.2	12.7	44.5	65.5	14.3	8.1	10.5	18.2	21.5	21.2	16	54.6	60.3	54.9	29	10.4	8	5.5	13.7	11.4	21.23	1.47	0.48	59.59	10.07	76.92	40.41	120.67	0.3	81.5	1.31	56.64	0.62	1.65
7	2	ZGC	adjohoun	VOZ	51.6	52.5	36.2	49.5	26.1	24.6	14.3	54.8	84.6	15.3	8.4	11.6	20	23.5	23.1	22.3	64.5	71.2	65.1	33.3	10.7	8.3	6.2	16.4	19.65	38.08	0.98	0.44	49.42	9.61	77.57	50.58	94.16	0.24	84.96	1.23	54.9	0.69	1.78
16	8	ZGC	adjohoun	VOZ	45.5	48.5	32.3	45.2	19.8	19.2	13.6	43.7	60.5	17.6	8.5	7.7	19.8	17.2	17.3	20.1	50.1	56.2	47.6	26.6	11	7	5.3	19.4	18.42	40.48	1.3	0.39	56.48	10.58	63.64	43.52	104.12	0.29	87.23	1.25	48.3	0.67	1.55
16	7	ZGC	adjohoun	VOZ	51.5	51	35.5	51.2	22.7	23	12.1	51.4	70.1	14.8	8.1	11.3	19.6	21.4	18.9	15.8	55.4	69.5	62	27.8	13	8.2	5.4	17.2	13.43	26.08	1.27	0.5	55.92	9.75	63.08	44.08	100.19	0.39	92.78	1.22	54.73	0.7	1.56
22	11	ZGC	adjohoun	VOZ	50.5	51.6	33.6	49.7	23.2	21.1	12.7	46.7	70.4	15.8	6.7	9.6	17.6	19.4	19.6	24.8	55.5	70.4	61.5	33.4	10.6	7.8	5.9	14.5	13.67	27.07	1.18	0.41	54.06	10.63	73.58	45.94	108.14	0.28	84.14	1.27	42.41	0.65	1.65
19	7	ZGC	adjohoun	VOZ	45.7	48.7	32.5	46.5	23.4	23.9	14.2	47.5	67.2	19.5	9.3	9.9	20.8	22.2	21.6	18.5	61.1	74.3	63.6	35.4	11.5	8.2	7.6	17.2	23.13	50.61	0.95	0.42	48.8	12.44	71.3	51.2	96.21	0.28	77.74	1.25	47.69	0.67	1.88
22	12	ZGC	adjohoun	VOZ	49	49.6	36.2	48.3	24.2	20.7	12.7	50.8	70.8	17.5	8.6	10.6	19.3	20.6	19.3	25.4	60.4	70.9	63.2	36.1	12.5	8.4	5.6	16.8	15.62	31.88	1.02	0.44	50.61	9.27	67.2	49.39	96.46	0.34	84.11	1.19	49.14	0.73	1.67
22	9	ZGC	adjohoun	VOZ	44.8	47.8	30.8	43.9	22.7	23.1	12	44.8	65.8	15.5	8	11.4	19	21.2	19.7	21.6	58.4	77.2	61.2	35.2	10.3	7.5	5.3	14.8	15.3	34.15	0.97	0.5	49.33	9.08	72.82	50.67	100	0.28	76.71	1.28	51.61	0.64	1.9
22	10	ZGC	adjohoun	VOZ	52.2	54.8	37.1	51.8	22.1	20.1	13.8	54.3	74.8	19.8	8.2	9.4	20.1	19.8	20	24.2	58.9	67.5	61.2	34.5	10.8	8.5	5.8	15.6	14.62	28.01	1.36	0.43	57.66	9.85	78.7	42.34	96.13	0.3	92.19	1.24	41.41	0.68	1.59
19	6	ZGC	adjohoun	VOZ	51.8	51.6	34.6	51.3	24.8	25.6	15.3	46.8	73.4	16.5	9.6	9.5	19.5	19	20.7	32.2	64.3	94.6	82.8	37.6	15.5	7.8	6	16.6	18.21	35.15	1.09	0.38	52.12	9.33	50.32	47.88	110.68	0.32	72.78	1.25	58.18	0.67	1.86
21	8	ZGC	adjohoun	VOZ	49.3	51.3	38.2	47.8	23.2	24.6	13.7	51.4	72.5	14.3	7.8	10.2	19.6	22.6	20.6	16.2	60.6	71.4	64.2	38	10.3	7.7	5.8	17.3	13.16	26.69	1.13	0.44	52.94	9.57	74.76	47.06	95.91	0.25	84.82	1.17	54.55	0.74	1.59
13	1	ZGC	adjohoun	VOZ	46.2	47.8	30.2	46.8	22	22.1	12.7	42.4	67.2	15.6	7.7	10.6	18.9	21.6	19	24.9	56.4	77.1	65.2	33.4	10.2	8.3	5.2	14.9	15.15	32.79	1.1	0.48	52.38	9.22	81.37	47.62	108.96	0.3	75.18	1.29	49.36	0.63	1.87
13	2	ZGC	adjohoun	VOZ	44.6	47.6	32.1	45.3	21	20.5	12.8	43.8	66.8	17.2	7.2	10.2	18.2	20.8	19.5	21.8	55.3	66.3	61.5	32.8	10	7.8	5.2	15.3	13.15	29.48	1.12	0.49	52.91	9.4	78	47.09	101.83	0.29	79.2	1.24	41.86	0.67	1.72
15	3	ZGC	adjohoun	VOZ	50.5	48.5	33.2	47.8	21.3	20.4	11.9	43.8	68.6	16.8	7.8	8.2	17.6	18.8	22.2	19.7	55.1	58.4	57.5	27	13.5	8.8	5.1	15.3	12.8	25.35	1.37	0.38	57.82	9.26	65.19	42.18	115.3	0.47	79.49	1.23	46.43	0.68	1.66
16	5	ZGC	adjohoun	VOZ	50.2	51.4	31.2	50	23	22.1	14.1	48.6	76.6	15.6	8.4	10.3	20.2	21.6	21.7	15.6	60.3	75.6	58.3	33.2	12	8.1	6.5	15.5	15.44	30.76	1.18	0.45	54.18	10.78	67.5	45.82	103.29	0.3	80.6	1.32	53.85	0.61	1.93
16	4	ZGC	adjohoun	VOZ	50.4	52.5	34.6	51.2	23.2	22.2	12.3	59.6	71.6	17.6	8.4	10.5	19.2	19.8	19.5	19.6	56	72.4	67.6	38.4	10.5	7.4	5.3	14.8	14.55	28.87	1.17	0.45	53.97	9.46	70.48	46.03	84.56	0.27	106.43	1.26	47.73	0.66	1.62
2	1	ZGC	adjohoun	VOZ	49.6	49.8	32.6	48.7	23.5	24	11.9	48.3	67.6	18	8.4	9.5	18.6	20.5	23.5	18.2	56.5	68.5	59.8	30.4	10.4	9.4	5.7	15.9	17	34.27	1.11	0.4	52.62	10.09	90.38	47.38	102.69	0.35	85.49	1.26	46.67	0.65	1.73
4	2	ZGC	adjohoun	VOZ	44.8	46.4	33	43.8	20.4	20.6	11.6	49.2	67.3	18.7	9	10.9	17.8	19.8	22	21.4	54.2	59.7	60.4	30.1	10.3	8.9	5.7	16.2	15.25	34.04	1.2	0.53	54.46	10.52	86.41	45.54	91.06	0.39	90.77	1.2	48.13	0.71	1.64
10	3	ZGC	adjohoun	VOZ	51.6	52.5	37.1	50.2	26.2	25.2	14.1	53	77.9	21.2	8.8	11.4	21.1	21.9	24.7	24.2	65.2	84.4	68.3	27.6	13	8.2	6.4	18.2	20.5	39.73	0.97	0.44	49.22	9.82	63.08	50.78	97.36	0.29	81.29	1.21	41.51	0.71	1.76
10	4	ZGC	adjohoun	VOZ	47.8	49.3	33.4	47.2	24.5	22.6	14.7	52	70.5	18.8	8.7	10	19.8	22.8	26.2	20.8	63.4	75.2	67.3	25.8	11.2	9.5	6	15.5	18.75	39.23	0.95	0.41	48.74	9.46	84.82	51.26	91.92	0.3	82.02	1.24	46.28	0.68	1.9
5	13	ZGC	adjohoun	VOZ	50	51.3	34.5	50.5	22.7	23.1	13.4	48.5	62.3	17.8	7.7	8.5	17.6	20.1	19.2	16.5	55.6	68.4	64.2	27.8	14	6	5.8	15.2	12.57	25.14	1.2	0.37	54.6	10.43	42.86	45.4	103.09	0.28	87.23	1.24	43.26	0.67	1.61
5	12	ZGC	adjohoun	VOZ	52.2	54.4	32.2	54	22.6	24.3	12.5	55.4	75.2	16.4	8	9.2	17.8	18.4	19.5	19.4	57.5	75.3	67.2	27.6	11.1	6.5	5.7	17.5	16.2	31.03	1.31	0.41	56.7	9.91	58.56	43.3	94.2	0.26	96.35	1.34	48.78	0.59	1.79
1	2	ZGC	adjohoun	VOZ	51	51.5	35.3	49.5	20.8	21.2	12.2	55	61.2	17	7.3	9.3	17.8	18.5	19.3	13.4	54.2	68.2	58.4	27.9	10	7	5.3	19.5	16.47	32.29	1.45	0.45	59.22	9.78	70	40.78	92.73	0.28	101.48	1.23	42.94	0.69	1.54
2	4	ZGC	adjohoun	VOZ	52.2	54.2	37.1	54	23.4	25.8	15.1	54.5	75	15.3	7.7	9.2	17.5	23	20.8	19.5	60.5	73.2	66.4	30.8	13.5	7	5.7	20.6	15.61	29.9	1.23	0.39	55.17	9.42	51.85	44.83	95.78	0.27	90.08	1.23	50.33	0.68	1.63
1	1	ZGC	adjohoun	VOZ	44	46	33.4	44.5	21.9	22.4	12.1	46.3	61.5	17.5	7.5	8.3	18.8	18.3	21.5	13.5	57.5	73.6	61.5	26.8	12	7.1	5.5	15.1	17.2	39.09	1.01	0.38	50.23	9.57	59.17	49.77	95.03	0.32	80.52	1.19	42.86	0.73	1.72
1	3	ZGC	adjohoun	VOZ	46	50	33.2	47.4	23.1	23.4	14.6	50.1	65.3	14.6	8.5	9.3	20.2	18.2	22.2	18.6	59.3	67.6	65.1	29.5	10.2	9.5	6.7	16.7	13.94	30.3	0.99	0.4	49.78	11.3	93.14	50.22	91.82	0.29	84.49	1.25	58.22	0.66	1.79
3	9	ZGC	adjohoun	VOZ	49.2	49.5	33.4	48	23.5	25.2	13.8	53.7	72.2	15.7	8.4	9.3	18.9	19.4	21.5	15.5	60.8	75.7	65.5	28.8	12.6	7.8	6.8	15.9	17.04	34.63	1.09	0.4	52.24	11.18	61.9	47.76	91.62	0.3	88.32	1.24	53.5	0.67	1.82
4	11	ZGC	adjohoun	VOZ	45.4	46.5	32.3	46	22.7	23.5	13.2	47.2	67.3	14.5	8.2	10.9	16.3	15.2	20.7	16.2	61.3	70.7	62.6	29.2	11.6	7.8	6.3	16.4	12.4	27.31	1	0.48	50	10.28	67.24	50	96.19	0.3	77	1.22	56.55	0.69	1.9
3	10	ZGC	adjohoun	VOZ	50.3	51.2	34.6	49.2	25.2	24.2	14.1	54.1	74.2	16.8	8.3	11.2	18.8	15.7	19.9	10.7	57.5	75.8	64.2	29.4	13.5	8.3	6.7	14.8	18.5	36.78	1	0.44	49.9	11.65	61.48	50.1	92.98	0.32	94.09	1.24	49.4	0.68	1.66
1	4	ZGC	adjohoun	VOZ	45.2	48	35.4	47	22	22.8	12.3	51.7	70.3	14.2	8.7	9.3	18.6	14.5	19.4	15.5	58.5	74	64.5	27.2	11	7.8	6.3	16.5	15.25	33.74	1.05	0.42	51.33	10.77	70.91	48.92	87.43	0.32	88.38	1.18	61.27	0.74	1.65
1	1	ZGC	adjohoun	VOZ	51.5	53.3	37.5	51	23.8	21.9	12.8	53.2	78.6	18.5	9.2	9	19.5	21.8	21.8	20	58.6	70.7	58.4	28.6	12.6	9.2	5.8	16.2	15.43	29.96	1.16	0.38	53.79	9.9	73.02	46.21	96.8	0.38	90.78	1.21	49.73	0.7	1.56
1	2	ZGC	adjohoun	VOZ	45	48.5	35.6	47.2	21.5	20	12.8	51.5	71	14.2	8.1	9.7	19	18.8	19.5	17	54.2	69.5	62	26.8	12.8	6	5.5	14.3	11.89	26.42	1.09	0.45	52.22	10.15	46.88	47.78	87.38	0.28	95.02	1.18	57.04	0.73	1.52
1	2	ZGC	adjohoun	VOZ	46	47.1	32.5	46.5	19.8	20.1	11.2	49	65.2	15	7.5	8.5	16.3	19.8	19.2	16.5	57.5	65.4	52.8	26.6	14	7	5.5	13.2	11.89	25.85	1.32	0.43	56.96	9.57	50	43.04	93.88	0.44	85.22	1.22	50	0.69	1.77
2	5	ZGC	adjohoun	VOZ	49	50.2	27.5	48.9	20.2	22.3	9.9	46.5	74.8	15	6.5	10.4	16	19.5	17.9	16.5	53.5	61.8	56.1	28	10	6.8	5.4	18.2	11.58	23.63	1.43	0.51	58.78	10.09	68	41.22	105.38	0.34	86.92	1.41	43.33	0.55	1.95
2	6	ZGC	adjohoun	VOZ	50.1	51.2	38	50.5	22.8	24.2	11.5	50	69.8	18.2	8.3	10	18.5	19	25	15.2	61.2	67.7	68	28.6	14	8.5	7	18.2	13.2	26.35	1.2	0.44	54.49	11.44	60.71	45.51	100.2	0.45	81.7	1.17	45.6	0.74	1.61
2	7	ZGC	adjohoun	VOZ	49	49.2	35.2	48.5	24.2	25.8	13.2	53.3	69.5	16.2	7.5	9.1	17.5	19.2	25.8	21.3	61.5	68.2	64.1	28.6	12	7	6	17	15.2	31.02	1.02	0.38	50.61	9.76	58.33	49.39	91.93	0.26	86.67	1.2	46.3	0.72	1.75
2	8	ZGC	adjohoun	VOZ	50.5	50.2	33.2	49.4	24.5	24.7	14.2	53.3	69.3	16.5	7.8	8.1	15.3	25.8	18.5	19.2	57.8	67.5	63.5	27.7	13	6.5	6.3	16.8	14.2	28.12	1.06	0.33	51.49	10.9	50	48.51	94.75	0.24	92.21	1.26	47.27	0.66	1.74
3	5	ZGC	adjohoun	VOZ	51.5	52	36.2	51	24.1	25	15	52.1	74.3	16.8	8.5	8.1	18.2	19.4	20.6	17.9	59.3	70.5	58.2	28.4	10.3	8.2	6.5	16.9	16.1	31.26	1.14	0.34	53.2	10.96	79.61	46.8	98.85	0.23	87.86	1.22	50.6	0.7	1.64
3	7	ZGC	adjohoun	VOZ	50.5	51.8	33.4	51.5	23.5	23.7	13.1	52	73	17	7.8	11.7	18.5	23.5	18.8	18	60.6	70.5	66.4	29	13	7	6	17.8	16.5	32.67	1.15	0.5	53.47	9.9	53.85	46.53	97.12	0.3	85.81	1.28	45.88	0.64	1.81
3	6	ZGC	adjohoun	VOZ	54	52.5	36.4	52.2	26.8	25.1	13.6	55.2	75.6	16	8.5	10.3	17.5	21	20.4	20.8	64.5	80.2	70	29.1	14	7	5.4	18.5	20	37.04	1.01	0.38	50.37	8.37	50	49.63	97.83	0.27	85.58	1.22	53.13	0.69	1.77
1	1	ZGC	adjohoun	VOZ	56.6	57.6	35.8	55.8	28.5	31.5	17.5	56.8	82.8	20.6	8.7	11	20.3	21.5	22.7	25.5	72.7	88.8	81.6	37.6	12.7	10.8	6.7	19.5	31.9	56.36	0.99	0.39	49.65	9.22	85.04	50.35	99.65	0.28	78.13	1.3	42.23	0.62	2.03
1	2	ZGC	adjohoun	VOZ	52.3	52.5	32.6	51.8	25	25.5	14.8	50.9	71.5	18.9	8.3	10	20.6	19.5	22.5	23.6	64.7	81.8	71.9	33.5	10.8	9.4	5.8	15.6	23.5	44.93	1.09	0.4	52.2	8.96	87.04	47.8	102.75	0.27	78.67	1.31	43.92	0.62	1.98
1	3	ZGC	adjohoun	VOZ	54.5	54.8	35.7	53.7	25	29	13.6	53.2	76.4	19.5	8.6	10.5	18.5	24.6	22.4	25.5	65.3	76.5	72.5	33.7	12.3	9.2	6.5	16.5	23.2	42.57	1.18	0.42	54.13	9.95	74.8	45.87	102.44	0.33	81.47	1.27	44.1	0.65	1.83
1	4	ZGC	adjohoun	VOZ	53.4	55.3	34.5	52.6	26.5	28.5	16.5	53.8	74.6	17.8	8.7	10.7	19.4	23.5	24.5	25.5	67.5	80.4	73.2	29.3	11.8	9.3	6.6	17.9	24.5	45.88	1.02	0.4	50.37	9.78	78.81	49.63	99.26	0.25	79.7	1.3	48.88	0.62	1.96
1	5	ZGC	adjohoun	VOZ	53.7	54.2	32.8	52.8	26.5	26.7	15.8	50.8	77.6	19	8.5	10	19.4	23.5	22.4	20.4	67.8	76.3	71.2	29.8	11.6	9.6	6.3	17.7	22.4	41.71	1.03	0.38	50.65	9.29	82.76	49.35	105.71	0.27	74.93	1.33	44.74	0.61	2.07
1	1	ZGC	dangbo	VOZ	50	51.8	33	51.2	23.8	24	15.5	50.5	64	17	7.6	9.5	20.5	22	23	19	62	73.8	65.2	28.6	14.2	8	6	20	18.3	36.6	1.1	0.4	52.4	9.68	56.34	47.6	99.01	0.31	81.45	1.28	44.71	0.64	1.88
2	4	ZGC	dangbo	VOZ	50	50	32	49	25	22	12.5	56	77.2	16.2	7.5	8.3	21.1	22	23	18	64	79	66	27.6	12	7	5.8	20.2	14.98	29.96	1	0.33	50	9.06	58.33	50	89.29	0.27	87.5	1.28	46.3	0.64	2
1	2	ZGC	dangbo	VOZ	51.2	51	36.2	50	27	24	14	60	70.4	19.2	8.2	8.9	22.5	26	25	17.5	66	79	69.5	29.8	14	8	6.7	22	18	35.16	0.9	0.33	47.27	10.15	57.14	52.73	85.33	0.3	90.91	1.2	42.71	0.71	1.82
1	1	ZGC	dangbo	VOZ	50	50	38	49	24	22.2	12.2	52	64	17.5	8.5	8.7	24.5	23	21.2	18	60	66	78	28.6	13	8	5.5	21	15.62	31.24	1.08	0.36	52	9.17	61.54	48	96.15	0.36	86.67	1.16	48.57	0.76	1.58
2	3	ZGC	dangbo	VOZ	50	51.2	36.4	49	24.2	25.1	17.3	54	73.2	17	7.2	8.3	21	23.2	23.5	17	64	75	87	29.6	16.5	8	6.1	20.3	18.3	36.6	1.07	0.34	51.6	9.53	48.48	48.4	92.59	0.32	84.38	1.2	42.35	0.71	1.76
1	2	ZGC	dangbo	VOZ	54.6	56.5	38	56	24.5	26.6	16.3	53.6	72.4	18	8.8	10.3	20.2	21	22.9	24.6	62.4	79.8	69.9	33.8	10.8	7.6	6.2	22.1	18.07	33.1	1.23	0.42	55.13	9.94	70.37	44.87	101.87	0.21	85.9	1.24	48.89	0.67	1.64
3	4	ZGC	dangbo	VOZ	52.4	54.2	30.5	52	23.8	26.1	15	52.3	78.6	17	8.9	8.8	22.3	21.4	25.3	23.5	70.2	86.8	81	31.8	11	8.6	6.9	19	20.37	38.87	1.2	0.37	54.58	9.83	78.18	45.42	100.19	0.26	74.5	1.39	52.35	0.56	2.3
1	1	ZGC	dangbo	VOZ	52.2	54.5	34.2	54	21.7	24.2	15.2	50.4	68.2	16.2	8.6	10.4	18.2	18.8	21.8	23.8	56	73.8	72.7	30.8	12.8	8.4	6	21.4	16.76	32.11	1.41	0.48	58.43	10.71	65.63	41.57	103.57	0.33	90	1.3	53.09	0.63	1.64
4	1	ZGC	dangbo	VOZ	38.6	39.9	35.1	38.5	18.1	17.1	13.8	43.5	60	13.7	7.4	9.2	14.7	16.5	21.3	18.6	54.2	60.5	56.3	28.9	11.3	8.2	5.8	19.4	14.97	38.78	1.13	0.51	53.11	10.7	72.57	46.89	88.74	0.37	80.26	1.07	54.01	0.88	1.54
4	2	ZGC	dangbo	VOZ	50.5	51.2	34.1	49.3	22.8	23.1	16	54.3	78.3	14.9	9.2	10.9	19.3	18.7	20.5	17.8	63.2	74.3	67.3	29.4	12.1	9.2	6.3	18.7	16.44	32.55	1.21	0.48	54.85	9.97	76.03	45.15	93	0.31	85.92	1.25	61.74	0.67	1.85
4	3	ZGC	dangbo	VOZ	50.2	52	33.1	51.5	21.4	20.8	16.9	44.2	69.3	13.1	9.1	9.8	16.2	21.2	20.5	18.5	55.5	70.8	59.7	28	11.2	7.3	5.9	18.7	15.8	31.47	1.35	0.46	57.37	10.63	65.18	42.63	113.57	0.23	79.64	1.29	69.47	0.64	1.68
4	1	ZGC	dangbo	VOZ	45.3	46.2	20.3	45	21.6	22	11.9	48.2	69.7	13.2	8.8	12.4	16.6	15.9	17.5	14.8	51.3	69.2	55.3	29	12.3	8.7	6.5	19.6	12.75	28.15	1.1	0.57	52.32	12.67	70.73	47.68	93.98	0.42	93.96	1.64	66.67	0.44	2.53
1	1	ZGC	dangbo	VOZ	47	46.3	35.3	45.8	22.2	20.1	10.4	45.3	61.2	13.6	8.9	8.9	15.3	18.1	17.6	13.5	51.3	56.8	49.3	27.8	11.2	8.4	5.3	19.6	12.7	27.02	1.12	0.4	52.77	10.33	75	47.23	103.75	0.41	88.3	1.16	65.44	0.76	1.45
2	3	ZGC	dangbo	VOZ	40.5	44.5	31.4	41.8	19.4	20.2	12.3	45.5	63.2	13.6	7.9	9.2	16.8	16.5	18.2	12.4	49.3	54.2	48.6	27.9	10.1	6.8	5.9	16.2	15.2	37.53	1.09	0.47	52.1	11.97	67.33	47.9	89.01	0.29	92.29	1.21	58.09	0.71	1.57
3	4	ZGC	dangbo	VOZ	44.8	45.6	31.2	45.2	22.5	20.8	13.3	51.2	61.3	16.3	8.5	9.9	18.6	17.3	19.2	14	54.3	66.2	52.1	29.2	10.3	8.3	5.9	20.2	16.8	37.5	0.99	0.44	49.78	10.87	80.58	50.22	87.5	0.29	94.29	1.23	52.15	0.68	1.74
5	5	ZGC	dangbo	VOZ	46.3	51.2	35.2	47.5	22.3	18.2	11.1	58.2	68.8	14.3	9.2	11	18.3	18.7	19.9	18.7	59.3	68.1	57.2	29.9	10.1	9.1	6.3	20.8	14.37	31.04	1.08	0.49	51.84	10.62	90.1	48.16	79.55	0.37	98.15	1.23	64.34	0.69	1.68
2	6	ZGC	dangbo	VOZ	49.7	52.1	34.6	51.2	24.2	23.9	14.5	52.5	64.2	14.3	9.1	11.2	19.9	18.4	21.2	15.3	60.2	75.1	59.3	29.8	10.2	8.9	6.7	18.7	14.37	28.91	1.05	0.46	51.31	11.13	87.25	48.69	94.67	0.26	87.21	1.25	63.64	0.66	1.74
6	7	ZGC	dangbo	VOZ	47.5	50.5	34	48.2	24.2	23.1	12.5	49.4	71.2	14.8	8.8	9.7	17.2	19.2	20.5	15.1	58.3	72.4	55.9	29.6	11.2	8.9	5.6	19.2	15.88	33.43	0.96	0.4	49.05	9.61	79.46	50.95	96.15	0.33	84.73	1.24	59.46	0.67	1.71
7	8	ZGC	dangbo	VOZ	49.9	53.2	31.5	51.5	25.1	24.2	13.5	54.3	64.2	14.4	9.2	9.2	17.3	18.2	20.5	20.6	55.5	70.2	58.1	29.8	10.7	8.9	6.3	21.5	11.92	23.89	0.99	0.37	49.7	11.35	83.18	50.3	91.9	0.28	97.84	1.34	63.89	0.59	1.76
11	2	ZGC	bonou	VOZ	52	53	36	51	25.3	19.9	11.2	56	72.2	18.6	7.5	9.3	18.3	26	25.7	16.5	63.5	71.4	68.2	28.6	15	7	5.8	23	15.9	30.58	1.06	0.37	51.35	9.13	46.67	48.65	92.86	0.37	88.19	1.24	40.32	0.68	1.76
11	1	ZGC	bonou	VOZ	48.7	49	33.5	47	21.5	19.6	14.1	46	60.2	18.2	8	10.5	19	23	21.2	19	62.2	73.4	71.2	28.9	13	7	6.1	23.4	13.99	28.73	1.27	0.49	55.85	9.81	53.85	44.15	105.87	0.3	73.95	1.23	43.96	0.68	1.86
14	18	ZGC	bonou	VOZ	53	54.2	34	52	24	24.2	13.2	48.2	58.8	18.2	7.1	10.2	19.2	22.4	20.2	22	58.6	70.8	72.5	29.8	11.2	7	5.3	20	13.89	26.21	1.21	0.43	54.72	9.04	62.5	45.28	109.96	0.25	82.25	1.3	39.01	0.63	1.72
7	7	ZGC	bonou	VOZ	43	47.2	31.2	45.5	22	21.6	10.1	46.2	58.3	16.2	7.6	9.6	18.3	21.6	18.2	18.6	54	60.6	52.5	27.4	11.5	7.3	5.3	16.8	11.36	26.42	0.95	0.44	48.84	9.81	63.48	51.16	93.07	0.38	85.56	1.26	46.91	0.66	1.73
7	8	ZGC	bonou	VOZ	49	49	30.8	45.6	21.8	22.2	11.5	48.5	67.2	15.2	7.8	9.3	17.2	19.3	18.6	23.4	52.5	59	52.8	27.4	10.8	7.4	5.2	19.3	10.79	22.02	1.25	0.43	55.51	9.9	68.52	44.49	101.03	0.32	92.38	1.3	51.32	0.63	1.7
14	9	ZGC	bonou	VOZ	48.6	50	34.2	49	21	21.4	11.7	45.8	67.4	14.8	8.2	11.2	18.3	18.6	19.6	20.2	54.4	58.5	50.5	27.5	10.3	7.2	6	20.4	11.97	24.63	1.31	0.53	56.79	11.03	69.9	43.21	106.11	0.3	84.19	1.23	55.41	0.68	1.59
14	10	ZGC	bonou	VOZ	47.6	50	31.8	48.8	23.2	23.9	11.4	46.2	66.6	15.2	7.6	10.6	18	16.5	19.7	22.3	56.3	74.1	60.8	31	11	8.3	5.6	20.2	15.5	32.56	1.05	0.46	51.26	9.95	75.45	48.74	103.03	0.35	82.06	1.29	50	0.64	1.77
14	11	ZGC	bonou	VOZ	46.3	47.5	30.8	47.5	20.2	20.9	11.9	46.5	63.4	14.6	7.4	11.2	17.8	20.5	18.8	21.7	51.5	61.4	57.2	28.9	10.3	6.8	5.4	19.2	11.97	25.85	1.29	0.55	56.37	10.49	66.02	43.63	99.57	0.29	90.29	1.27	50.68	0.65	1.67
14	12	ZGC	bonou	VOZ	48	50.5	33.6	49.8	23.3	25.2	14.7	47.3	69.3	17.9	8.3	11.4	19	20.5	20.6	26.2	57.8	69.3	64.1	29.8	10.8	6.8	5.7	20.2	15.5	32.29	1.06	0.49	51.46	9.86	62.96	48.54	101.48	0.21	81.83	1.25	46.37	0.67	1.72
15	13	ZGC	bonou	VOZ	51.2	52.5	34.7	52.5	24.6	26.1	14.9	56.6	80.8	17.3	8.2	11.6	20	21.2	21.5	28	57.3	69.1	68.7	30.3	11.5	8	5.7	21.2	16.97	33.14	1.08	0.47	51.95	9.95	69.57	48.05	90.46	0.25	98.78	1.26	47.4	0.66	1.65
15	14	ZGC	bonou	VOZ	47.2	51.2	32.2	48.6	22.8	24.2	13.2	49.5	65.5	14.6	8.2	11.8	18.8	18.7	19.3	23.1	55.6	68	61.2	27.4	10.8	7.4	5.3	18.2	14.31	30.32	1.07	0.52	51.69	9.53	68.52	48.31	95.35	0.27	89.03	1.3	56.16	0.63	1.73
6	6	ZGC	bonou	VOZ	49	51.4	32.4	48.5	23.2	21.4	13.8	51.2	57.5	17.3	7.5	9.8	18	22	23.5	23	66.5	87.2	84.6	30.9	11.3	7.5	6	19.3	19.64	40.08	1.11	0.42	52.65	9.02	66.37	47.35	95.7	0.26	76.99	1.29	43.35	0.63	2.05
3	5	ZGC	bonou	VOZ	50	51.3	33.2	49.5	22.4	23.6	12.8	49.3	73.8	18.2	7.3	10.3	20.9	22.8	19.5	21	59.5	72.6	67.4	29.7	13.8	7.2	5.8	18.2	14.89	29.78	1.23	0.46	55.2	9.75	52.17	44.8	101.42	0.35	82.86	1.27	40.11	0.65	1.79
2	4	ZGC	bonou	VOZ	47	48	34	46.4	18.8	20.2	12.5	53	64.2	17	7.1	8.2	22	21	18.3	19.2	51.8	62.4	58	28	12	8	5.2	17.8	12.18	25.91	1.5	0.44	60	10.04	66.67	40	88.68	0.41	102.32	1.21	41.76	0.71	1.52
1	2	ZGC	bonou	VOZ	46	49.4	32.3	48	19.7	23.8	13.8	49.3	62	17.2	7.3	8.9	16.2	17.2	17.3	17.5	54.2	60.3	60	26.8	12.4	6.9	5.1	19.4	11.27	24.5	1.34	0.45	57.17	9.41	55.65	42.83	93.31	0.31	90.96	1.26	42.44	0.65	1.68
1	1	ZGC	bonou	VOZ	46	48.2	31.2	47	22.8	23.2	13.5	46.4	73.4	17.2	7	8.2	19.8	19.2	19	18	61.3	78.4	67.5	28.7	14.7	6.8	5.5	18	15.64	34	1.02	0.36	50.43	8.97	46.26	49.57	99.14	0.32	75.69	1.27	40.7	0.65	1.96
13	16	ZGC	bonou	VOZ	49.3	50.6	32	47.8	23.2	22.8	13.4	50.3	71.4	16.2	7	8.5	19.5	20.8	19.2	19.8	60.2	77	50.5	28.6	11.6	7.3	5	21.6	16.15	32.76	1.13	0.37	52.94	8.31	62.93	47.06	98.01	0.27	83.55	1.29	43.21	0.63	1.88
14	19	ZGC	bonou	VOZ	42	42.9	31.4	41.8	18	18.3	11.8	46.8	57	17.2	7	9	17.2	21	17	18	52.7	71.5	66.4	28.6	15	7	5.2	17.3	11.7	27.86	1.33	0.5	57.14	9.87	46.67	42.86	89.74	0.49	88.8	1.18	40.7	0.73	1.68
14	21	ZGC	bonou	VOZ	46	46.2	29.4	46	21.5	19.3	11.9	50	58.3	17.8	7.2	9	17	20	18.2	16	49.5	61.2	59.5	26.3	13	7	5	17.6	10.2	22.17	1.14	0.42	53.26	10.1	53.85	46.74	92	0.36	101.01	1.29	40.45	0.64	1.68
15	22	ZGC	bonou	VOZ	53.8	53.3	37.6	52.8	23.4	21.6	12	50.2	61.3	18	7.3	11.2	19.2	25.3	20.5	20.8	61.6	74.1	64.4	33.9	10.3	7.6	5.9	21.2	13.52	25.13	1.3	0.48	56.51	9.58	73.79	43.49	107.17	0.28	81.49	1.21	40.56	0.71	1.64
16	25	ZGC	bonou	VOZ	49.3	53.2	29.6	51	22.7	23.8	13.1	58.8	68.8	18.6	7.5	10.2	17.5	22.8	24.8	21.5	58.5	72.5	65.2	29.8	10.8	7.7	6.2	17.6	16.24	32.94	1.17	0.45	53.96	10.6	71.3	46.04	93.84	0.28	100.51	1.4	40.32	0.56	1.98
13	15	ZGC	bonou	VOZ	45.5	46	33.1	44.3	22.2	23	11.3	45.5	56.4	15	6.8	8.7	17.6	19.5	17.5	17	52	58.4	56	25.8	13.9	6.8	5	19.8	16.53	36.33	1.05	0.39	51.21	9.62	48.92	48.79	100	0.38	87.5	1.19	45.33	0.72	1.57
2	1	ZGC	bonou	VOZ	49.8	52.3	25.3	51.2	27.2	29.3	14.7	54.2	76.8	14.6	7.6	10.5	19.4	15.3	25.2	20.3	72.3	95.4	84.8	31	12	8.6	7.2	23.2	24.85	49.9	0.83	0.39	45.38	9.96	71.67	54.62	91.88	0.26	74.97	1.53	52.05	0.48	2.86
7	6	ZGC	bonou	VOZ	56.3	58.2	41	57.2	25	23.7	12.2	50.2	63.1	15.2	10.1	10.9	19.4	19.4	20.2	20.8	61.8	77.3	73.2	31.8	10.5	9.1	6.3	21.2	16.97	30.14	1.25	0.44	55.6	10.19	86.67	44.4	112.15	0.31	81.23	1.21	66.45	0.7	1.51
7	5	ZGC	bonou	VOZ	54.2	56.4	35.3	54.5	23	24.5	15.2	64.2	71.7	15.2	9.3	10.1	18.7	18.4	19.2	17.3	61.2	78.4	66.2	29.7	11.2	8.1	6.4	21.2	14.3	26.38	1.36	0.44	57.56	10.46	72.32	42.44	84.42	0.26	104.9	1.3	61.18	0.63	1.73
7	4	ZGC	bonou	VOZ	52	52.8	31.6	51.5	22.1	21.8	15.8	59.2	65	14.8	7.3	9.5	21.5	17.5	20.6	16.3	58.2	75.3	64.5	29.2	10.5	8.2	6.3	21.2	16.25	31.25	1.35	0.43	57.5	10.82	78.1	42.5	87.84	0.25	101.72	1.34	49.32	0.6	1.84
7	3	ZGC	bonou	VOZ	53.7	54.5	34.2	53.5	24.6	22	14.2	54.5	75.3	13.5	8.2	10.2	19.4	18	20.2	13.2	62.3	75.6	60.2	28.9	10.3	8.8	6.3	16.2	18.76	34.93	1.18	0.41	54.19	10.11	85.44	45.81	98.53	0.26	87.48	1.3	60.74	0.63	1.82
7	2	ZGC	bonou	VOZ	52.3	54.8	33.5	53.5	24.6	25.7	15.5	53.6	65.5	14.6	7.7	9.9	19.3	16.2	20.6	12.5	65.5	70.6	67.6	28.8	10	8.9	6.3	19.2	17.12	32.73	1.13	0.4	52.96	9.62	89	47.04	97.57	0.23	81.83	1.32	52.74	0.61	1.96
7	1	ZGC	bonou	VOZ	51.5	53.6	36.6	50.8	24.2	21.5	15	58.2	76.6	14.2	8.4	11.8	21.5	15.5	19.5	15.5	62.3	75.2	65.2	30.1	11	8.9	6.7	19.3	15.3	29.71	1.13	0.49	53.01	10.75	80.91	46.99	88.49	0.27	93.42	1.23	59.15	0.68	1.7
8	9	ZGC	bonou	VOZ	46.7	49.2	32.3	45.5	18.5	22.3	15.2	46.7	63.5	14.2	7.3	10.3	19.4	13.5	20.2	12.2	55.2	73.3	64.3	29.1	10.1	8.3	6.3	16.2	13.45	28.8	1.52	0.56	60.39	11.41	82.18	39.61	100	0.30	84.6	1.26	51.41	0.66	1.71
8	8	ZGC	bonou	VOZ	52.3	54.9	34.5	53.2	23.6	22.3	13.7	48.2	68	13.2	7.9	9.2	20.6	20.6	18.9	12.5	52.9	63.1	56.2	29.8	10.2	7.3	5.3	20.6	12.78	24.44	1.22	0.39	54.88	10.02	71.57	45.12	108.51	0.23	91.12	1.3	59.85	0.63	1.53
7	12	ZGC	bonou	VOZ	50.5	51.2	34.5	49.8	24.1	23.5	14.3	50.3	68.2	14.7	7.2	10.1	19.4	21.2	19.2	18.1	56.3	72.2	63.5	28.9	10.3	9.2	6.3	20.2	14.29	28.3	1.1	0.42	52.28	11.19	89.32	47.72	100.4	0.27	89.34	1.24	48.98	0.67	1.63
7	11	ZGC	bonou	VOZ	51.8	54.2	35.4	53.4	24.2	23.5	14.2	50.1	73.3	15.2	8.1	10.5	19.6	16.8	21.3	19.4	57.2	69.3	51.5	30.2	11.2	9.1	6.7	20.7	13.55	26.16	1.14	0.43	53.28	11.71	81.25	46.72	103.39	0.3	87.59	1.27	53.29	0.65	1.62
9	10	ZGC	bonou	VOZ	51.7	54.5	36.5	52.3	21.2	20.8	14.6	48.3	69.2	13.1	8.3	10.2	18.2	17.3	21.5	14.6	63.4	75.3	68.5	29.9	10.2	9.4	6.4	20.3	13.2	25.53	1.44	0.48	58.99	10.09	92.16	41.01	107.04	0.31	76.18	1.25	63.36	0.67	1.74
7	7	ZGC	bonou	VOZ	55.1	54.5	41.3	52.3	19	21.5	14.2	53.2	70.8	13.7	9.1	10.2	17.2	21.2	19.4	16.2	57.3	72.8	61.2	29.3	11.1	10	5.9	18.2	16.6	30.13	1.9	0.54	65.52	10.3	90.09	34.48	103.57	0.41	92.84	1.16	66.42	0.76	1.39
	22	ZGC	Grand popo	CZ	46.5	49.8	22.1	48	24.5	25	15.5	53.5	75.8	16.1	8.7	8.4	17.4	19.1	21.1	22.8	66.1	82	71.7	28.1	11.8	14.5	5.8	16.3	20.5	44.09	0.9	0.34	47.31	8.77	122.88	52.69	86.92	0.45	80.94	1.63	54.04	0.44	2.99
	28	ZGC	Grand popo	CZ	52.1	55.6	30.1	54.3	22.8	22	13.2	54	75.1	14.2	8.7	9.7	16.8	18.4	20.2	26.7	61.1	75.2	64.7	27.4	12.1	13	6.1	17.8	18	34.55	1.29	0.43	56.24	9.98	107.44	43.76	96.48	0.52	88.38	1.42	61.27	0.54	2.03
	29	ZGC	Grand popo	CZ	46.5	48.5	24	47.3	22.5	22	14.2	50.2	72.8	14.8	8.7	9	16.5	17.3	19.2	21.8	58.5	69	59.2	26.6	11.1	14	5.6	15.8	16	34.41	1.07	0.4	51.61	9.57	126.13	48.39	92.63	0.49	85.81	1.51	58.78	0.49	2.44
	3	ZGC	Grand popo	CZ	54	58.6	31	56.5	26	27.1	15.1	60.3	80.4	17.2	9.8	10.2	18.5	19.9	20.7	27.1	63.9	79.6	72.8	28.5	13	15.2	6	19	21	38.89	1.08	0.39	51.85	9.39	116.92	48.15	89.55	0.5	94.37	1.45	56.98	0.53	2.06
	4	ZGC	Grand popo	CZ	50.1	51.5	25.1	50.8	24.6	25.2	15.5	53.6	76.2	16.2	9.8	10	18.8	19.8	24.3	24.3	66.6	77.5	69.3	28.5	12.3	15.5	6.1	19.9	21	41.92	1.04	0.41	50.9	9.16	126.02	49.1	93.47	0.5	80.48	1.53	60.49	0.49	2.65
	33	ZGC	Grand popo	CZ	47.4	51.5	27.5	50.1	23.2	22.8	13.7	49.5	70.7	14.8	8.5	8.9	16.4	18.2	22	21.8	62.1	76.1	64.3	28.1	15.2	13.5	5.9	15.4	19.5	41.14	1.04	0.38	51.05	9.5	88.82	48.95	95.76	0.65	79.71	1.44	57.43	0.53	2.26
	32	ZGC	Grand popo	CZ	51.5	54.4	28.1	52.3	23.2	22.5	13.4	49.9	73.8	15.2	8.5	10	16.8	16.2	20.3	25.9	60.8	74.1	65.2	28.8	12.2	13.5	5.5	17.3	18	34.95	1.22	0.43	54.95	9.05	110.66	45.05	103.21	0.53	82.07	1.47	55.92	0.52	2.16
	31	ZGC	Grand popo	CZ	49.5	53.8	28.1	51.6	25.2	24.2	14.6	54.7	77.6	15.6	9	9.6	17.2	18.4	24.3	22.6	65	82.5	73.6	29.6	12.5	15.6	6.2	16.5	22	44.44	0.96	0.38	49.09	9.54	124.8	50.91	90.49	0.53	84.15	1.46	57.69	0.52	2.31
	14	ZGC	Grand popo	CZ	50	52.7	27.1	51.5	23.1	24.5	15	53	77.1	16.1	9.1	9.2	17.6	19.9	22.1	24.3	63.2	75.5	68.3	28.2	12.1	14.6	6.2	19.3	21	42	1.16	0.4	53.8	9.81	120.66	46.2	94.34	0.51	83.86	1.47	56.52	0.51	2.33
	16	ZGC	Grand popo	CZ	53.1	56.5	27.1	55	24.5	25	14.4	53.3	78.2	15.9	9.2	9.3	17.6	20.6	23.3	24.6	61.3	74.2	68.2	27	14	15.8	6.2	18.7	19.5	36.72	1.17	0.38	53.86	10.11	112.86	46.14	99.62	0.63	86.95	1.54	57.86	0.48	2.26
	36	ZGC	Grand popo	CZ	50.9	53.7	27.4	52.2	22.8	23.5	14.6	54.2	76.7	14.3	8.6	9.2	16.3	17.3	20.1	25.3	64	78.1	68	27.3	16	14	5.6	16.5	18.5	36.35	1.23	0.4	55.21	8.75	87.5	44.79	93.91	0.67	84.69	1.48	60.14	0.51	2.34
	35	ZGC	Grand popo	CZ	55.1	58.2	29.1	57.1	26.1	27.5	15.2	58.5	83.1	15.6	9.1	11.6	18.2	20.3	23.2	26.2	67	83	70.6	30.6	16.3	13.5	6.3	18.1	24	43.56	1.11	0.44	52.63	9.4	82.82	47.37	94.19	0.55	87.31	1.5	58.33	0.5	2.3
	34	ZGC	Grand popo	CZ	46.5	50.3	25.6	48	22.8	23.5	12.7	50.6	70.4	13.8	8.1	8.3	16.1	17.6	20.3	19.9	58.1	68	60.4	27.1	11.8	14.3	5.6	14.8	16	34.41	1.04	0.36	50.97	9.64	121.19	49.03	91.9	0.58	87.09	1.48	58.7	0.51	2.27
	15	ZGC	Grand popo	CZ	53	54.4	28.6	54	25.3	24.6	15.2	55.7	78.7	16.7	9.1	9	18.1	20.4	22.7	25.8	67.3	85	78.3	28.8	16.2	13	6	17.4	25	47.17	1.09	0.36	52.26	8.92	80.25	47.74	95.15	0.55	82.76	1.45	54.49	0.53	2.35
	17	ZGC	Grand popo	CZ	50	53.4	27.5	52	26	25	15.6	52.9	70.8	16.2	9.4	9.6	17.5	24.7	22.2	25.7	65.3	70.1	68.1	32	12.2	15.1	5.9	16.8	23	46	0.92	0.37	48	9.04	123.77	52	94.52	0.45	81.01	1.47	58.02	0.51	2.37
	4	ZGC	Grand popo	CZ	43.9	45	24	44.5	21	22.1	12.5	50.5	67.3	15	9.1	9	15.6	16.5	19.6	15.5	53.5	64	59.3	25.3	12	12.8	5	17.5	14	31.89	1.09	0.43	52.16	9.35	106.67	47.84	86.93	0.59	94.39	1.44	60.67	0.53	2.23
	1	ZGC	Grand popo	CZ	51	56.7	26.4	53.8	25	26.5	16.1	55.4	77.6	14.8	9.4	9.6	17.4	18.5	23.2	21.8	64	79	73.2	30.8	13.8	14.5	6.5	18.5	23	45.1	1.04	0.38	50.98	10.16	105.07	49.02	92.06	0.5	86.56	1.57	63.51	0.47	2.42
	2	ZGC	Grand popo	CZ	50.5	54.9	25.1	52	24	24.6	14.6	52.3	76.5	14.7	9.5	8.5	16.8	20.5	24.2	24.8	60.5	71.2	63.8	28.6	13.8	15.7	6.5	20	23	45.54	1.1	0.35	52.48	10.74	113.77	47.52	96.56	0.62	86.45	1.59	64.63	0.46	2.41
	5	ZGC	Grand popo	CZ	51	53.5	26.8	52.1	24.8	25	13.6	60.8	75.9	16.6	9.6	11	17.1	20.5	23.1	22.8	66.2	81.1	70.2	31.1	13.8	15.6	5.8	19.5	24	47.06	1.06	0.44	51.37	8.76	113.04	48.63	83.88	0.64	91.84	1.5	57.83	0.5	2.47
	9	ZGC	Grand popo	CZ	48	50.5	25.5	49.3	23.5	23	13.1	53	74.6	14.8	9.3	8.6	16.2	18.3	20.1	25.1	57.2	69.1	61.8	28.1	11.8	13	5.5	16.7	18.5	38.54	1.04	0.37	51.04	9.62	110.17	48.96	90.57	0.5	92.66	1.49	62.84	0.5	2.24
	6	ZGC	Grand popo	CZ	49.6	51.5	26.6	50	24.6	25	13.8	59	77.1	16.4	9.9	9.6	17.3	17.9	22.8	20.1	64.2	78.6	69.7	28	17	12.1	6	17.2	20.5	41.33	1.02	0.39	50.4	9.35	71.18	49.6	84.07	0.61	91.9	1.47	60.37	0.52	2.41
	7	ZGC	Grand popo	CZ	50.6	53.2	28	51.8	25.1	25.3	14.4	57.9	84.1	16.5	9.3	9.1	20	20.2	23.1	23.3	65.1	82	78.1	32.7	13.2	15.6	6.1	18	23.5	46.44	1.02	0.36	50.4	9.37	118.18	49.6	87.39	0.57	88.94	1.45	56.36	0.53	2.33
	3	ZGC	Grand popo	CZ	43.1	46	23.6	44.2	23.3	24.1	13.5	51.3	70.2	14.6	8.9	9	16.5	17.3	19	22.6	57.6	71	64.5	27.2	11.9	14.1	5.6	17.3	18	41.76	0.85	0.39	45.94	9.72	118.49	54.06	84.02	0.53	89.06	1.47	60.96	0.51	2.44
	8	ZGC	Grand popo	CZ	50.1	52.1	27.2	50.5	23	24.1	13.1	56.5	81.2	14.8	8.4	9.4	18.1	19.5	23.5	26.7	62.1	75.5	68.1	28	16.5	13.1	6.1	19	20	39.92	1.18	0.41	54.09	9.82	79.39	45.91	88.67	0.72	90.98	1.46	56.76	0.52	2.28
	30	ZGC	Grand popo	CZ	62.2	62.8	30.5	62.5	27.3	26.8	14.8	62	90.2	18.6	10	13.8	19.1	22.5	25.2	25.2	71	88.1	75.2	33.3	16.8	13.2	7	16.8	30	48.23	1.28	0.51	56.11	9.86	78.57	43.89	100.32	0.55	87.32	1.53	53.76	0.49	2.33
	39	ZGC	Grand popo	CZ	50.1	52.8	26.5	51.8	24	23	13.5	51.4	70.6	15.1	9.2	10	16.2	17	19.9	22.1	61	77.2	66.4	28.5	12	14.5	5.2	17.8	19.5	48.92	1.09	0.42	52.1	8.52	120.83	47.9	97.47	0.54	84.26	1.5	60.93	0.5	2.3
	38	ZGC	Grand popo	CZ	51.1	54	20.1	52.5	22.2	23	14.1	48.5	70.2	15	8.7	9.1	16.1	18.5	19.2	22	56.3	72.2	63	25	10.7	13.5	6	16.8	17	33.27	1.3	0.41	56.56	10.66	126.17	43.44	105.36	0.46	86.15	1.84	58	0.37	2.8
	37	ZGC	Grand popo	CZ	48.5	51.8	26.4	50.5	23.1	23	13.9	52.3	74.4	13.8	8.7	9.1	16.1	18.3	21.8	26.8	62.3	76	66.5	26.6	12	15	6	17.5	18	37.11	1.1	0.39	52.37	9.63	125	47.63	92.73	0.56	83.95	1.48	63.04	0.51	2.36
	1	ZGC	Grand popo	CZ	45	50.1	23.5	47.6	23.5	23	14.1	48.2	76.5	14.5	8.5	8.6	16.8	17.3	23	20.6	59.5	70	63.6	29.7	13.2	15.5	5.8	16.5	15.5	34.44	0.91	0.37	47.78	9.75	117.42	52.22	93.36	0.62	81.01	1.57	58.62	0.47	2.53
	2	ZGC	Grand popo	CZ	50.2	51.8	27.1	51.1	24	24.2	14.7	60.3	79.1	15.8	9.3	9.5	18	18.3	23	26.3	62.1	77.3	67	25.8	12.7	15.6	5.7	18.2	19.5	38.84	1.09	0.4	52.19	9.18	122.83	47.81	83.25	0.56	97.1	1.46	58.86	0.52	2.29
	18	ZGC	Grand popo	CZ	50.8	52	24.9	51.2	23.3	25	14.1	52.7	75.9	15.6	8.6	9	18.1	19.8	21.4	24.3	62.1	78.2	68.5	27.8	16.6	12.8	5.8	17.2	21	41.34	1.18	0.39	54.13	9.34	77.11	45.87	96.39	0.65	84.86	1.54	55.13	0.48	2.49
	23	ZGC	Grand popo	CZ	45.3	49.6	23.6	47.1	24.1	25.1	16	53.8	71.7	15.1	8.8	8.6	18	17.7	21.2	21.6	65.6	81.5	72.2	27.8	11	13.6	5.6	17	22	48.57	0.88	0.36	46.8	8.54	123.64	53.2	84.2	0.39	82.01	1.55	58.28	0.48	2.7
	24	ZGC	Grand popo	CZ	48.3	53.9	25.1	51.3	24.8	26.1	14.2	54.6	77.7	14.1	8.3	8.5	18.1	19.8	22.1	21.8	62.8	77.5	74.3	30.3	13.1	15	6	21.5	20	41.41	0.95	0.34	48.65	9.55	114.5	51.35	88.46	0.56	86.94	1.57	58.87	0.47	2.5
	21	ZGC	Grand popo	CZ	50.3	51.6	25.1	48	24.2	25.5	14.6	52.9	79.3	15.8	9.1	9.2	17.3	19.1	20.6	25.7	61.1	74.6	67.6	29.2	13	14.6	6.3	16	20	39.76	1.08	0.38	51.89	10.31	112.31	48.11	95.09	0.54	86.58	1.53	57.59	0.49	2.43
	20	ZGC	Grand popo	CZ	47	50.4	27.1	48	23.8	23.5	12.7	50.1	77.5	16.2	9.6	9.5	17.3	17.8	20	25.2	55.1	67.2	64.5	27.8	12.2	14.1	5.9	15.5	15	31.91	0.97	0.4	49.36	10.71	115.57	50.64	93.81	0.57	90.93	1.43	59.26	0.54	2.03
	25	ZGC	Grand popo	CZ	49.1	53.2	27.5	51.5	23.4	24.2	14.6	52.5	73.6	16.5	8.8	8.6	18	18.6	21.2	23.5	61.6	73.2	66.8	28.5	13.5	10	6	17	18	36.66	1.1	0.37	52.34	9.74	74.07	47.66	93.52	0.4	85.23	1.47	53.33	0.52	2.24
	26	ZGC	Grand popo	CZ	49.8	53	22.7	51.8	26.7	24.8	15.2	54.5	76.5	15.7	8.8	9	18.1	25.7	20	24.8	67.3	80.1	74.3	30.1	12.3	15.2	6.4	19.2	21.5	43.17	0.87	0.34	46.39	9.51	123.58	53.61	91.38	0.46	80.98	1.67	56.05	0.43	2.96
	19	ZGC	Grand popo	CZ	45.3	48.6	26.2	47	22	22.8	12.5	48.7	75.1	15.5	8.7	8.6	16.2	14.7	21.5	21.2	53.7	67.5	62.3	28.6	11.5	13.1	5.6	16.3	16	35.32	1.06	0.39	51.43	10.43	113.91	48.57	93.02	0.55	90.69	1.43	56.13	0.54	2.05
	12	ZGC	Grand popo	CZ	50.6	53	27.1	52	23.5	24.1	14.7	53.5	71.6	16.1	8.9	8.5	16.5	18.2	21.37	24.2	62.1	77.5	70	28.1	12.5	14.7	6	19.2	21	41.5	1.15	0.36	53.56	9.66	117.6	46.44	94.58	0.53	86.15	1.48	55.28	0.51	2.29
	13	ZGC	Grand popo	CZ	50	53	27.7	51.8	24	24.5	15.1	53.6	73.6	15	9.1	9.5	17.2	20.7	24.5	24.6	62	80.5	67.6	27.5	12	15.6	6	18.2	22.5	45	1.08	0.4	52	9.68	130	48	93.28	0.52	86.45	1.46	60.67	0.52	2.24
	11	ZGC	Grand popo	CZ	49.4	51	26.6	50.1	24	24.6	14.7	52.1	76.4	14.1	9.1	9.1	17	18.3	24.1	12.7	61.1	75	67.2	27.3	12.5	14.6	6	17.3	19.5	39.47	1.06	0.38	51.42	9.82	116.8	48.58	94.82	0.52	85.27	1.46	64.54	0.52	2.3
	27	ZGC	Grand popo	CZ	50.2	55.1	25.7	52.5	26.5	27.3	14.1	52.3	82.8	16.2	9.5	9.5	18	17.8	24.1	22.8	63.5	78	72.6	30.6	12.1	14.7	6.2	17.3	19.5	38.84	0.89	0.36	47.21	9.76	121.49	52.79	95.98	0.48	82.36	1.57	58.64	0.47	2.47
	10	ZGC	Grand popo	CZ	49.8	53.7	28.1	51.8	25.1	26.5	14.6	61	80.7	16.2	9.9	10	18.5	20.7	22.6	24.5	67.2	82	71.1	31.5	13	15.2	6.2	17.7	23	46.18	0.98	0.4	49.6	9.23	116.92	50.4	81.64	0.54	90.77	1.46	61.11	0.52	2.39
	2	ZGC	Avrankou	CZ	48.2	52	23.1	50.5	26.2	26.5	15.8	51.6	79	14.6	8.6	8.5	18	16.8	24.7	19.5	66	78.1	73.3	27.1	12	15.5	6.1	17.9	22.5	46.68	0.84	0.32	45.64	9.24	129.17	54.36	93.41	0.45	78.18	1.63	58.9	0.44	2.86
	3	ZGC	Seme	CZ	51.3	55.8	28.3	54	25.3	27.5	15.3	59.5	78.5	15	9.7	9	19	18.6	26.5	24.8	65.4	88	74	32.3	17.6	12.5	6.8	18.1	27	52.63	1.03	0.36	50.68	10.4	71.02	49.32	86.22	0.57	90.98	1.49	64.67	0.51	2.31
	4	ZGC	Seme	CZ	58	61.4	31	60	27	28.3	15.8	63.1	86.5	16.8	10.1	10.3	20.8	22	29.2	28.3	72	88.2	80	33.9	17.1	14.2	7.1	20.5	30	51.72	1.15	0.38	53.45	9.86	83.04	46.35	91.92	0.57	87.64	1.49	60.12	0.5	2.32
	5	ZGC	Seme	CZ	53.5	55.6	29.6	54.8	25.5	25	14.6	55.7	78.8	16.8	9.5	10	18.5	20.9	25	24.1	65.3	80	71.3	25.6	15.1	13	6.3	22.1	21.5	40.19	1.1	0.39	52.34	9.65	86.09	47.66	96.05	0.53	85.3	1.44	56.55	0.53	2.21
	2	ZGC	Seme	CZ	52.1	54.8	27.8	53.5	25.6	27.2	15.3	56.8	78.6	16.4	9.3	9.5	18.5	18.7	24	25.7	65.1	78	74.2	29.3	15.3	13.8	6.5	17.4	24	46.07	1.04	0.37	50.86	9.98	90.2	49.14	91.73	0.54	87.25	1.49	56.71	0.51	2.34
	1	ZGC	Seme	CZ	45.5	49.1	25	47	24.6	24	11	56.8	77	16.3	10.1	9.1	17.1	22.8	24	24.5	67.5	78	67.4	31.5	15.5	12.8	5.8	19.4	24.5	53.85	0.85	0.37	45.93	8.59	82.58	54.07	80.11	0.73	84.15	1.48	61.96	0.51	2.7
	1	ZGC	Seme	CZ	49.5	50.1	23.1	48.5	24	24.5	15.6	57	71.6	15.6	9.4	10	17	23	25.8	19.3	64	77.5	68.3	29	16.3	12.5	5.8	18	22.5	45.45	1.06	0.42	51.52	9.06	76.69	48.48	86.84	0.54	89.06	1.58	60.26	0.46	2.77
	2	ZGC	Ouidah	CZ	53.6	54.8	29.6	52	23.5	25.1	13.6	52.6	71.5	14.9	8.6	10.5	18.5	20.3	24.1	31.1	61.5	79	67.2	28.1	13.2	11.1	6	19.5	19	35.45	1.28	0.45	56.16	9.76	84.09	43.84	101.9	0.46	85.53	1.43	57.72	0.54	2.08
	3	ZGC	Ouidah	CZ	54.5	54.7	30.5	53.5	23	23.5	12.7	55.5	70.2	16	8.8	9.5	16.3	20.5	22.5	27.8	61.1	75.2	68.7	28.6	14.1	12.8	5.8	19.4	20.5	37.61	1.37	0.41	57.8	9.49	90.78	42.2	98.2	0.62	90.83	1.4	55	0.56	2
	4	ZGC	Ouidah	CZ	51.8	54.9	19.3	53.2	24.2	26	15.5	54.9	74.1	15.3	9.2	11	18.1	22.5	24	25.6	64.3	81.5	77.2	30.2	15.1	13.2	5.9	18.8	24	46.33	1.14	0.45	53.28	9.18	87.42	46.72	94.35	0.53	85.38	1.92	60.13	0.35	3.33
	1	ZGC	Ouidah	CZ	52.1	55.3	30.1	53	23.8	24.5	13.1	55	75.1	15.2	9.5	10.4	19.5	20.4	24.3	34.5	64.5	84.1	75.3	30.5	14	11.5	6.5	17.2	24.5	47.02	1.19	0.44	54.32	10.08	82.14	45.68	94.73	0.52	85.27	1.42	62.5	0.54	2.14
	5	ZGC	Ouidah	CZ	46.5	48.8	24.1	48	21.5	24.1	13.8	52.1	65.6	14.7	9	9	16.5	19.2	21.8	24.8	55.5	72	64.2	26.1	13.5	10.5	5.5	14.5	18	38.71	1.16	0.42	53.76	9.91	77.78	46.24	89.25	0.48	93.87	1.51	61.22	0.49	2.3
	6	ZGC	Ouidah	CZ	52.5	54.5	31.5	53.8	24.5	23	14	55.6	77.7	17.2	9.2	12	19	20.6	21	27.7	63.5	77.4	66.8	30.5	14.6	13.2	5.9	21.4	24	45.71	1.14	0.49	53.33	9.29	90.41	46.67	94.42	0.56	87.56	1.37	53.49	0.58	2.02
	7	ZGC	Ouidah	CZ	52.3	56.8	28.8	54	26.5	26.8	15.6	58.1	74.8	15.9	9.4	10	19.5	22.1	26	22.3	71.5	88	79.3	33.6	16.5	13.8	6.8	20.8	28.1	53.73	0.97	0.38	49.33	9.51	83.64	50.67	90.02	0.55	81.26	1.49	59.12	0.51	2.48
	8	ZGC	Ouidah	CZ	47.5	51.1	22.8	49	24.8	27	12.8	53	74.3	15	9	8	18.5	19.3	22.6	25.3	63.5	80.9	72.3	30.1	14.6	12.5	6	17.9	22.5	47.37	0.92	0.32	47.79	9.45	85.62	52.21	89.62	0.57	83.46	1.62	60	0.45	2.79
	9	ZGC	Ouidah	CZ	49.5	52.4	26.7	50.4	23.2	23.5	12.8	55	73.5	17.8	9.1	9.2	18.7	22.1	22.6	29	61.6	77.1	71.6	30.7	15.2	12.5	5.9	17.6	21	42.42	1.13	0.4	53.13	9.58	82.24	46.87	90	0.64	89.29	1.48	51.12	0.51	2.31
	10	ZGC	Ouidah	CZ	54	56.2	27.1	55.4	26.5	25	14.1	56.7	71.1	14.7	9.6	9.5	18.5	21	23	23.1	67.8	86.2	72.5	33.1	16.7	12.5	6	22.1	25	46.3	1.04	0.36	50.93	8.85	74.85	49.07	95.24	0.56	83.63	1.54	65.31	0.48	2.5
	12	ZGC	Ouidah	CZ	52.5	55.2	30.1	54.3	23	23.6	14.3	55.1	76.5	15.7	8.1	9.1	18.1	21.3	22.1	22.1	60.6	75.1	69.5	31.3	14.2	12	5.7	16.7	20	38.1	1.28	0.4	56.19	9.41	84.51	43.81	95.28	0.52	90.92	1.42	51.59	0.55	2.01
	13	ZGC	Ouidah	CZ	47.3	50.6	28.9	49.3	24	24.3	14.4	53.5	81.8	15.3	9.1	9.6	18.1	20.8	21.4	25.4	62.4	78.2	69.4	31.5	15.8	12.4	6.1	22.8	20.5	43.34	0.97	0.4	49.26	9.78	78.48	50.74	88.41	0.57	85.74	1.38	59.48	0.57	2.16
	14	ZGC	Ouidah	CZ	55	60.1	29.6	58.1	27.4	30.2	15.6	57.5	77.8	16.6	9.7	10.5	18.3	22.2	23.7	26.6	75.1	91.7	85.6	38.8	17.1	11.1	6.5	19.9	27.5	50	1.01	0.38	50.18	8.66	64.91	49.82	95.65	0.44	76.56	1.52	58.43	0.49	2.54
	15	ZGC	Ouidah	CZ	48.2	52.1	27.5	50.2	22.6	20.4	14	48.7	71.5	15.2	8.6	9.5	16.2	21	20.9	20.6	60.1	72.2	64.5	29	15.2	12.3	5.5	17.5	18	37.34	1.13	0.42	53.11	9.15	80.92	46.89	98.97	0.59	81.03	1.45	56.58	0.53	2.19
	1	ZGC	Ouidah	CZ	48.3	49.5	26.1	49.2	23	22.5	15.2	52.1	70.8	15.6	9.2	8.1	17	18.2	20.4	20.6	61.6	75.5	60.1	29.3	16.1	10.2	5.8	17.8	21.5	44.51	1.1	0.35	52.38	9.42	63.35	47.62	92.71	0.47	84.58	1.45	58.97	0.53	2.36
	2	ZGC	Ouidah	CZ	51.6	53.9	29.3	51.5	24.9	24.5	14.9	57.5	78.5	16.1	10.1	9.1	17.3	22.5	23.1	24.1	65.5	80.1	75.8	30.3	15.5	12	6.5	17.5	22.5	43.6	1.07	0.37	51.74	9.92	77.42	48.26	89.74	0.5	87.79	1.42	62.73	0.54	2.24
	16	ZGC	Ouidah	CZ	47	49.1	27.1	48.2	21.7	21	14.7	53	68.2	14.8	8.5	8.3	17	18.3	20.9	23.2	59.5	70.2	63.8	27.1	14.2	11.5	5.8	17.8	18	38.3	1.17	0.38	53.83	9.75	80.99	46.17	88.68	0.51	89.08	1.41	57.43	0.55	2.2
	19	ZGC	Ouidah	CZ	55.2	59	27.8	57.2	23.7	21.8	13.5	55.3	71	14.8	8.8	8.5	17.5	16.8	20.8	24	58.6	71	67.1	26.1	13.4	12.1	5.5	17	17	30.8	1.33	0.36	57.07	9.39	90.3	42.93	99.82	0.51	94.37	1.56	59.46	0.47	2.11
	18	ZGC	Ouidah	CZ	46.5	49.8	26.1	48.3	25.1	26.5	15.5	52.5	75.4	15.1	9.3	9.6	17.1	20.3	23.5	28.7	62.5	74.6	71	28.1	15	12.1	6.1	17.3	21.5	46.24	0.85	0.38	46.02	9.76	80.67	53.98	88.57	0.47	84	1.45	61.59	0.52	2.39
	17	ZGC	Ouidah	CZ	51	53.4	27.6	52.5	24.2	24	15.7	57	73.5	15.6	8.9	8.7	17.8	20.7	24.2	26.8	63	76.1	67.7	28.6	15.6	12.1	6.5	17.7	24.5	48.04	1.11	0.36	52.55	10.32	77.56	47.45	89.47	0.5	90.48	1.47	57.05	0.52	2.28
	16	ZGC	Ouidah	CZ	58.5	59.8	28.5	56.2	26.5	25.1	14.7	63.7	81.1	15.7	8.9	11.3	19.2	21.7	24.1	32.8	67.1	80.2	71.5	37.1	15.1	13.7	6.5	18.3	22	37.61	1.21	0.43	54.7	9.69	90.73	45.3	91.84	0.53	94.93	1.55	56.69	0.48	2.35
	15	ZGC	Ouidah	CZ	55	57.4	30.2	56.2	24.6	24.5	14	59	81.7	17.6	8.2	9.3	18.5	23.4	25.2	25.1	67.3	74.2	75.6	33	15.3	13.5	6.6	20.7	21.5	39.09	1.24	0.38	55.27	9.81	88.24	44.73	93.22	0.6	87.67	1.45	46.59	0.53	2.23
	17	ZGC	Ouidah	CZ	54.5	60.5	27.8	56.2	27.1	28.2	15.6	62.8	85.1	17.6	12.1	11	21.5	26.4	27.2	27.8	68	87.1	81.3	37.2	16.6	13.3	6.2	18.5	25	45.87	1.01	0.41	50.28	9.12	80.12	49.72	86.78	0.52	92.35	1.59	68.75	0.46	2.45
	11	ZGC	Ouidah	CZ	54.1	57	27.6	56	25.5	27.1	14.5	57.5	79.7	15.7	8.9	9	17.9	20.8	22.1	30.4	65.5	78.1	74.8	31.5	15.1	12.1	6.1	16.4	22.5	41.59	1.12	0.35	52.87	9.31	80.13	47.13	94.09	0.49	87.79	1.53	56.69	0.48	2.37
	12	ZGC	Ouidah	CZ	51	53.8	18.5	52.5	23.6	23	13.6	55.5	74.3	15.2	8.6	10.2	17.5	19.9	23	25.1	61	80.28	62.8	29.1	15.8	10.7	5.5	16.2	19	37.25	1.16	0.43	53.73	9.02	67.72	46.27	91.89	0.53	90.98	1.95	56.58	0.34	3.3
	13	ZGC	Ouidah	CZ	52.1	55.2	28.2	53.5	25	26.1	15.1	55.8	78.9	16.9	9.3	10.6	18.2	21.8	23	28.8	64.5	76.1	68.4	34.5	16	11.1	5.8	17.4	24	46.07	1.08	0.42	52.02	8.99	69.38	47.98	93.37	0.47	86.51	1.48	55.03	0.51	2.29
	7	ZGC	Ouidah	CZ	51.6	53.8	29.4	52.4	25	26.4	13.6	60.1	74.3	16.7	9.6	10.5	17.1	22.7	22.8	27.7	66.1	84	79.1	24.6	15.7	12.6	5.8	17.7	25.5	49.42	1.06	0.42	51.55	8.77	80.25	48.45	85.86	0.58	90.92	1.41	57.49	0.55	2.25
	10	ZGC	Ouidah	CZ	52.5	54.2	28.5	53.5	24.1	26	15.5	58.8	75.1	15.5	8.7	9.5	17.4	22.3	23.2	22.8	64	87.1	74.2	31.6	15.2	10.8	6.4	16.5	27	51.43	1.18	0.39	54.1	10	71.05	45.9	89.29	0.44	91.88	1.45	56.13	0.53	2.25
	9	ZGC	Ouidah	CZ	50.5	53	28.1	51.3	23.3	23.8	12.9	57.8	76.9	17	8.6	9.5	17.8	20.4	22.2	24.6	59.5	72.2	66.7	30.6	15.1	12	6.1	16.8	21	41.58	1.17	0.41	53.86	10.25	79.47	46.14	87.37	0.6	97.14	1.44	50.59	0.53	2.12
	8	ZGC	Ouidah	CZ	51.6	54.6	30	52.5	25.4	26.4	13.8	57.3	76.4	16.1	9.2	9.9	17.1	20.2	21	25.3	65.5	81.4	73.2	33.4	14.3	11.5	5.5	16.7	22.5	43.6	1.03	0.39	50.78	8.4	80.42	49.22	90.05	0.47	87.48	1.41	57.14	0.55	2.18
	1	ZGC	Ouidah	CZ	56	56	29	54.2	25.5	24	15.5	57.8	81.3	17.3	9.6	10	18.5	23.5	20.5	25.8	66	74.1	67.6	33.2	15.7	13.8	6.5	20.6	21	37.5	1.2	0.39	54.46	9.85	87.9	45.54	96.89	0.55	87.58	1.47	55.49	0.52	2.28
	2	ZGC	Ouidah	CZ	55	57.9	31	56.1	24.7	25.5	15.3	55.5	74.6	17.9	10.6	11	18.5	23.9	23.5	25.2	66.3	79	70.6	34.6	16.4	12.2	7	22.8	24	43.64	1.23	0.45	55.09	10.56	74.39	44.91	99.1	0.53	83.71	1.43	59.22	0.54	2.14
	3	ZGC	Ouidah	CZ	63.8	64.1	37	62.1	25.8	28.5	15.1	64	90.3	19.2	10.2	11.5	18.5	26.1	23.7	32.8	67.5	82.2	72.7	33.8	15.8	13.7	6.5	22	26	40.75	1.47	0.45	59.56	9.63	86.71	40.44	99.69	0.56	94.81	1.37	53.13	0.58	1.82
	4	ZGC	Ouidah	CZ	60.5	63	30.6	61.6	27	28.8	15.8	57.3	86.2	17.5	9.5	10.8	19	27	25.1	26.3	73.2	88	78.1	33.2	15.6	11.4	7	18.5	28	46.28	1.24	0.4	55.37	9.56	73.08	44.63	105.58	0.42	78.28	1.53	54.29	0.49	2.39
	5	ZGC	Ouidah	CZ	59	62.5	33.5	60.2	24.5	25.4	13.8	58	81.2	18	9.7	13	18.5	24.4	21.1	28.2	62.5	74.1	65.2	30	13.8	13.1	6.2	21.8	23	38.98	1.41	0.53	58.47	9.92	94.93	41.53	101.72	0.53	92.8	1.43	53.89	0.54	1.87
	6	ZGC	Ouidah	CZ	59.2	59.5	31.5	56.3	25.6	29.1	13.6	60.1	80.2	17.2	9.5	10	17.5	25.2	23	24.4	66	80.1	77.6	32.7	15.6	12	6.2	17	27	45.61	1.31	0.39	56.76	9.39	76.92	43.24	98.5	0.54	91.06	1.44	55.23	0.53	2.1
	5	ZGC	Ouidah	CZ	54.5	56.1	28.9	54	26.3	26.5	13.8	57.1	84.1	16.8	9.3	10.1	19.1	21	23.2	30.2	65.5	82.4	72.1	32.3	15.7	13.1	6.2	18.6	21.5	39.45	1.07	0.38	51.74	9.47	83.44	48.26	95.45	0.57	87.18	1.47	55.36	0.52	2.27
	7	ZGC	Ouidah	CZ	46.5	51	27.2	48.6	24.4	25.2	12.6	53.6	74.8	15.5	8.2	9.6	16.7	18.1	21.2	25.5	61.2	76.2	69.4	28.5	14.8	13	6	18.8	20	43.01	0.91	0.39	47.53	9.8	87.84	52.47	86.75	0.63	87.58	1.44	52.9	0.53	2.25
	6	ZGC	Ouidah	CZ	42.2	46.4	24.1	44	22.6	23.3	13.5	49.7	65.6	13.8	9	8.5	16.5	19.7	21	22.1	55.7	70.5	66.3	28	12.6	10.8	5.6	17	16	37.91	0.87	0.38	46.45	10.05	85.71	53.55	84.91	0.45	89.23	1.46	65.22	0.52	2.31
	3	ZGC	Ouidah	CZ	49.5	53.8	28.5	51.4	24	26.2	13.2	56.8	81.4	15.5	10.1	9.5	16.6	21.8	20.1	25.2	62.1	81.8	74.2	32.1	14.8	13.5	5.7	16.8	22	44.44	1.06	0.4	51.52	9.18	91.22	48.48	87.15	0.63	91.47	1.44	65.16	0.53	2.18
	1	ZGC	Ouidah	CZ	53.1	59.1	30.2	56	26.2	27.1	14.1	59.5	81.7	17	10.7	9.5	17.5	24.6	23.5	27.4	65.5	82	73.3	32.1	15.2	13.1	6	17.4	26.5	49.91	1.03	0.36	50.66	9.16	86.18	49.34	89.24	0.54	90.84	1.48	62.94	0.51	2.17
	2	ZGC	Ouidah	CZ	51.4	53.4	30.5	51.7	26.5	27.1	13.5	58.5	83.2	16.2	10.3	10.5	18.2	22.8	21.3	27.9	66.5	83	75.7	31.3	16.7	12.2	6	17.6	24.5	47.67	0.94	0.4	48.44	9.02	73.05	51.56	87.86	0.57	87.97	1.38	63.58	0.57	2.18
	4	ZGC	Ouidah	CZ	50	51.9	30.6	51.1	24.6	24.5	13.2	56.1	72.8	15.1	9.3	9.2	17.5	19.5	21.8	21.7	62	75.1	67.6	30.1	14.8	12	5.9	18.9	20	40	1.03	0.37	50.8	9.52	81.08	49.2	89.13	0.55	90.48	1.35	61.59	0.59	2.03
	1	ZGC	Ouidah	CZ	46	50.1	23	47.8	21.6	24	12.5	49.2	60.4	13.3	7.6	8.1	17.1	16.8	20.1	19.5	52.5	67.1	62.9	27.8	12.5	9.6	5.2	15.5	15	32.61	1.13	0.38	53.04	9.9	76.8	46.96	93.5	0.44	93.71	1.59	57.14	0.46	2.28
	2	ZGC	Ouidah	CZ	42.8	45.6	21.7	44.5	23.1	24.7	14.2	50.2	70.3	15.2	9.1	9	17.6	18.2	20	20.5	60.1	71.8	66.2	29.3	13.5	10.5	5.1	17.8	20	46.73	0.85	0.39	46.03	8.49	77.78	53.97	85.26	0.43	83.53	1.55	59.87	0.48	2.77
	3	ZGC	Ouidah	CZ	48.8	50.2	22.3	49.1	24.3	24	14.7	54.2	75	15.5	9.1	8.9	18	17.6	22.5	18.3	62.5	72.1	67.8	31.5	14.8	12.2	5.6	17.5	22	45.08	1.01	0.37	50.2	8.96	82.43	49.8	90.04	0.51	86.72	1.63	58.71	0.44	2.8
	4	ZGC	Ouidah	CZ	44.3	47.6	23	46	22.6	22.5	14.1	47.3	68.4	14.8	8.2	8	17.5	18.3	19.1	20	59.1	69	61.5	30.1	14.2	11	5.3	18	17	38.37	0.96	0.35	48.98	8.97	77.46	51.02	93.66	0.49	80.03	1.53	55.41	0.48	2.57
	5	ZGC	Ouidah	CZ	44.8	47	22.8	45.8	22.5	24.1	14	49.5	70	16.1	8.5	8	18	20.8	19.9	20.7	60.4	77.4	69.6	30.2	14.1	10.5	5.8	17.9	20	44.64	0.99	0.36	49.78	9.6	74.47	50.22	90.51	0.47	81.95	1.53	52.8	0.49	2.65
	6	ZGC	Ouidah	CZ	55.5	58.2	26.5	57.2	23.8	24	14.6	50.5	71.3	15.2	8.8	9.2	18	18.9	22.8	25.6	62	69.3	66	29.5	15.6	11.5	5.9	17.6	19	34.23	1.33	0.39	57.12	9.52	73.72	42.88	109.9	0.52	81.45	1.6	57.89	0.46	2.34
	9	ZGC	Ouidah	CZ	53.5	55.2	27.1	54	24.5	24	14.8	52.2	79.3	16	9.2	8	18.1	20.8	23	23.2	64.6	78.5	70.5	30.8	15.8	12	6.1	18.2	23	42.99	1.18	0.33	54.21	9.44	75.95	45.79	102.49	0.52	80.8	1.52	57.5	0.49	2.38
	8	ZGC	Ouidah	CZ	52.2	55.2	28.1	53.5	24.2	25	14.5	58.1	75.2	15	7.9	9.2	17.6	19.1	23.1	26.5	68.5	82.1	75.8	33.6	16.7	11.8	6	18.5	22.5	43.1	1.16	0.38	53.64	8.76	70.66	46.36	89.85	0.56	84.82	1.48	52.67	0.51	2.44
	7	ZGC	Ouidah	CZ	50.2	53.2	25	51.1	25.2	24.8	13.5	53	71.5	16	8.9	8.1	17.8	21.2	21.1	26.5	61.8	72	63.1	31.3	13.1	10.2	6	16.4	20.5	40.84	0.99	0.32	49.8	9.71	77.86	50.2	94.72	0.39	85.76	1.56	55.63	0.47	2.47
	18	ZGC	Ouidah	CZ	50.5	53.5	29.5	51.6	25.1	25.5	13.8	55.1	75.3	15.6	8.9	11.5	17.5	21.5	21.1	25.4	61.5	76	66.4	30.8	15	12.2	6	18.8	20	39.6	1.01	0.46	50.3	9.76	81.33	49.7	91.65	0.53	89.59	1.41	57.05	0.55	2.08
	19	ZGC	Ouidah	CZ	53.1	57	30.2	55.5	25.5	26.2	14.1	56.7	76.8	17	9.1	12.5	17.7	22.3	23.3	26.8	66	80.5	73.8	33.2	16.4	14	6	17.8	21	39.55	1.08	0.49	51.98	9.09	85.37	48.02	93.65	0.64	85.91	1.44	53.53	0.53	2.19
	11	ZGC	ouidah	CZ	45.3	49.8	25.6	47.5	24.5	25.8	15	55.4	71.8	13.5	9	8.9	16.5	18.5	20.6	23.1	62.5	78.2	71.1	31.4	14.7	14.5	5.3	15.7	20.5	45.25	0.85	0.36	45.92	8.48	98.64	54.08	81.77	0.58	88.64	1.47	66.67	0.51	2.44
	1	ZGS	Klouekanmey	ZZ	56.5	56.4	33.8	54.8	26.5	24.6	12.6	51.6	71.8	18.6	8.3	10.5	19.8	23.8	21.6	23.4	62.6	70.6	65.8	28.6	10.6	8.6	6.4	15.4	20	35.4	1.13	0.4	53.1	10.22	81.13	46.9	109.5	0.27	82.43	1.33	44.62	0.6	1.85
	2	ZGS	Klouekanmey	ZZ	85.3	85.8	56.8	82.6	34.5	38	14.5	73.8	107.5	25.8	11.3	24	25.6	31.6	31.5	48.5	77.5	89.6	86.8	48.5	18.5	11.3	8.5	19.5	43	50.41	1.47	0.7	59.55	10.97	61.08	40.45	115.58	0.42	95.23	1.26	43.8	0.66	1.36
	3	ZGS	Klouekanmey	ZZ	68.8	68.6	46.5	66.5	30	32	15	63.5	97.5	21.6	9.5	15	19.8	27.5	23.8	33.8	71.6	85.6	76.8	35.6	13.8	10	7.2	17.6	37.5	54.51	1.29	0.5	56.4	10.06	72.46	43.6	108.35	0.31	88.69	1.24	43.98	0.68	1.54
	4	ZGS	Klouekanmey	ZZ	54.8	54.6	34.8	53.3	24.5	24.5	12.7	52.8	75.8	17.5	8.4	10	18.6	22.6	21.6	18.6	59.5	70.5	64.6	29.8	10.6	8.8	6.6	14.8	20	36.5	1.24	0.41	55.29	11.09	83.02	44.71	103.79	0.3	88.74	1.28	48	0.64	1.71
	5	ZGS	Klouekanmey	ZZ	60.6	60.4	39.4	58.8	30	31	15	57.9	82.6	21.6	9.4	10	19.5	23.8	24.5	27.9	70.6	83.4	77.5	38.6	13.6	10	6.8	16.8	29	47.85	1.02	0.33	50.5	9.63	73.53	49.5	104.66	0.3	82.01	1.27	43.52	0.65	1.79
	6	ZGS	Klouekanmey	ZZ	72.8	72.6	50.3	70.9	29.5	30.5	14.8	61.5	90.6	21.8	10	15.6	21.5	26.8	24.8	33.8	73.4	80.8	78.6	39.6	16.4	11.6	7.7	17.8	29	39.84	1.47	0.53	59.48	10.49	70.73	40.52	118.37	0.44	83.79	1.22	45.87	0.69	1.46
	7	ZGS	Klouekanmey	ZZ	53.8	53.6	32.8	51.6	22.6	23.5	11.6	50.2	71.3	17.5	7.3	9	17.8	20.8	20.4	20.6	54.6	64.7	61.5	29.3	10.8	8.4	6.2	13.9	17.5	32.53	1.38	0.4	57.99	11.36	77.78	42.01	107.17	0.35	91.94	1.32	41.71	0.61	1.66
	1	ZGS	Klouekanmey	ZZ	54.7	54.6	36.8	53.7	24.5	26	12.8	50.6	74.3	18.6	8.4	11	17.8	21.8	23.2	21.7	57.6	69.5	61.9	31	10.4	8.3	5.6	14.5	19.5	35.65	1.23	0.45	55.21	9.72	79.81	44.79	108.1	0.28	87.85	1.24	45.16	0.67	1.57
	2	ZGS	Klouekanmey	ZZ	54.5	54.6	35.8	53.2	26	27.5	13.8	51.8	76.8	18.4	8.6	10	18.4	23.6	22.8	25	61.4	73.8	68.5	28.5	10	9	5.7	14.8	21	38.53	1.1	0.38	52.29	9.28	90	47.71	105.21	0.25	84.36	1.26	46.74	0.66	1.72
	3	ZGS	Klouekanmey	ZZ	56.6	56.5	36.4	53.7	25	25	13.5	52.9	75.6	19.3	7.7	10	18.5	21.8	23.7	23.6	60.5	70.8	65.8	29	10.4	9	6.4	15.3	23	40.64	1.26	0.4	55.83	10.58	86.54	44.17	106.99	0.28	87.44	1.28	39.9	0.64	1.66
	4	ZGS	Klouekanmey	ZZ	57.5	57.4	38.4	56.3	26	26.5	14.3	51.8	78.8	19.3	8.9	11	19.5	22.5	23.6	27	63.3	71.8	66.8	27.6	10.4	9.6	6.2	15.8	24	41.74	1.21	0.42	54.78	9.79	92.31	45.22	111	0.27	81.83	1.25	46.11	0.67	1.65
	5	ZGS	Klouekanmey	ZZ	54.5	54.3	33.8	53.3	26.5	27.5	14.3	52.5	76.5	18.8	8.5	10	19.5	21.6	23.4	22.4	63.5	72.8	68.9	31.5	10.8	9	6.4	15.6	23	42.2	1.06	0.38	51.38	10.08	83.33	48.62	103.81	0.26	82.68	1.3	45.21	0.62	1.88
	6	ZGS	Klouekanmey	ZZ	51.8	51.7	34.5	50.6	26.5	27.5	14.5	53.6	73.5	17.8	8.3	10	18.4	23.2	23.8	20.9	64.6	76.8	69.9	32.8	11.6	9.8	6	15.8	23	44.4	0.95	0.38	48.84	9.29	84.48	51.16	96.64	0.3	82.97	1.25	46.63	0.67	1.87
	7	ZGS	Klouekanmey	ZZ	57.5	57.3	38.8	56.4	26	28	13.6	56.8	79.4	19.6	8	12	19.4	21.6	23.6	27.8	64.3	81.8	73.8	33	11.2	9.4	6.4	15	25	43.48	1.21	0.46	54.78	9.95	83.93	45.22	101.23	0.3	88.34	1.24	40.82	0.68	1.66
	8	ZGS	Klouekanmey	ZZ	56.6	56.5	35.8	56.3	26	28	13.6	53.8	74.9	18.4	8.2	10	18.8	21.8	23.4	23.8	63.8	74.5	69.6	34	11.4	9.8	5.8	14.8	21	37.1	1.18	0.38	54.06	9.09	85.96	45.94	105.2	0.32	84.33	1.29	44.57	0.63	1.78
	9	ZGS	Klouekanmey	ZZ	55.6	55.4	36.4	53.4	25.5	27.5	13	52.5	75.8	18.6	8.5	10	18.5	19.9	21.8	20.8	60.6	74.5	67.8	30	10.4	9.2	6	15.3	23.5	42.27	1.18	0.39	54.14	9.9	88.46	45.86	105.9	0.29	86.63	1.26	45.7	0.66	1.66
	10	ZGS	Klouekanmey	ZZ	53.7	53.5	34.5	51.8	25	25	13.3	52.8	73.6	19.3	8.2	10	18.4	22.6	21.8	22.8	59.8	70.8	66.8	30.5	10.4	9.2	5.5	15.3	21	39.11	1.15	0.4	53.45	9.2	88.46	46.55	101.7	0.29	88.29	1.28	42.49	0.64	1.73
	11	ZGS	Klouekanmey	ZZ	51.7	51.6	33.6	49.6	24.5	26	12.3	48.5	67.9	17.9	7.6	10	17.6	19.8	20.8	13.8	56.5	70.5	67.6	29.5	9.8	8.2	5.6	13.7	18	34.82	1.11	0.41	52.61	9.91	83.67	47.39	106.6	0.27	85.84	1.27	42.46	0.65	1.68
	12	ZGS	Klouekanmey	ZZ	53.5	53.3	34.4	52.3	24	24	12.5	51.4	72.9	18.5	8.4	10.5	18.5	20.8	21.8	25	59.3	63.8	60.5	29.6	10.6	8.4	6	14.7	19	35.51	1.23	0.44	55.14	10.12	79.25	44.86	104.09	0.3	86.68	1.27	45.41	0.65	1.72
	13	ZGS	Klouekanmey	ZZ	53.6	53.5	33.4	51.6	26	28	14.8	50.6	74.8	18.4	8	9	18.9	21.6	23.4	22.3	65.3	78.9	70.6	30.5	10.4	8.8	6.3	14.8	19	35.45	1.06	0.35	51.49	9.65	84.62	48.51	105.93	0.24	77.49	1.3	43.48	0.62	1.96
	14	ZGS	Klouekanmey	ZZ	54.8	54.2	34.8	53.6	25.8	26.5	12	51.8	77.5	18.6	8.5	11	18.5	23.4	21.8	22.3	61.5	68.6	65.6	30	10.6	8.2	5.7	15.2	21	38.82	1.12	0.43	52.92	9.27	77.36	47.08	105.79	0.28	84.23	1.28	45.7	0.64	1.77
	15	ZGS	Klouekanmey	ZZ	53.4	53.3	34.8	52.3	24	22.5	10.8	50.9	72.8	17.8	7.8	10	17.5	21.6	20.6	22.8	54.5	59.8	55.6	27.8	10.4	8.4	5.4	13.8	18	33.71	1.23	0.42	55.06	9.91	80.77	44.94	104.91	0.34	93.39	1.27	43.82	0.65	1.57
	16	ZGS	Klouekanmey	ZZ	63.6	63.3	41.6	61.6	28	29.5	15.6	57.3	82.6	19.4	9.3	10.5	19.5	25.4	23.6	25	67.6	77.8	71.9	34	11.4	9.8	6.6	16.6	28	44.03	1.27	0.38	55.97	9.76	85.96	44.03	110.99	0.26	84.76	1.26	47.94	0.66	1.63
	17	ZGS	Klouekanmey	ZZ	62.6	62.3	40.6	59.8	28.5	29.5	16	57.8	79.8	21.3	9.3	12	19.3	23.5	23.8	28.3	69.5	77.6	70.8	37	11.6	9.6	6.7	16.5	27	43.13	1.2	0.42	54.47	9.64	82.76	45.53	108.3	0.24	83.17	1.27	43.66	0.65	1.71
	18	ZGS	Klouekanmey	ZZ	64.6	64.5	42.5	62.6	30.5	29.5	19.5	61.2	87.4	20.2	8.8	12	19.8	26.5	24.5	30	76.4	80.5	76.5	41	13.6	10.4	7.2	16.8	34	52.63	1.12	0.39	52.79	9.42	76.47	47.21	105.56	0.24	80.1	1.26	43.56	0.66	1.8
	19	ZGS	Klouekanmey	ZZ	54.8	54.6	35.4	53.7	25	27.5	13.4	51.8	74.5	18.6	7.8	10.5	18.5	21.8	22.8	22.6	62.5	77.6	70.8	33.5	9.8	8.6	5.8	15.8	23	41.97	1.19	0.42	54.38	9.28	87.76	45.62	105.79	0.25	82.88	1.27	41.94	0.65	1.77
	20	ZGS	Klouekanmey	ZZ	54.5	54.5	35.4	53.7	24.5	25	12.5	50.8	72.5	17.8	7.6	10	18.4	21.6	20.8	22	57.6	73.6	67.5	27	10.6	8.2	5.9	13.8	21	38.53	1.22	0.41	55.05	10.24	77.36	44.95	107.28	0.28	88.19	1.27	42.7	0.65	1.63
1	1	ZGS	Klouekanmey	ZZ	52.6	52.5	33.4	51.7	22.5	23.5	12.4	50.4	72.6	18.3	8.4	10	17.5	24.6	21.4	22.6	56.8	67.8	63.4	29.6	10.6	9	5.8	14.6	18	34.22	1.34	0.44	57.22	10.21	84.91	42.78	104.37	0.34	88.73	1.29	45.9	0.64	1.7
2	2	ZGS	Klouekanmey	ZZ	51.8	51.6	34.6	49.8	24	22.6	12.4	50.8	76.6	18.8	8.3	10	16.8	23.5	21.8	20.4	59.5	64.6	60.6	29.8	10.4	8.6	6	15.4	20	38.61	1.16	0.42	53.67	10.08	82.69	46.33	101.97	0.3	85.38	1.25	44.15	0.67	1.72
2	3	ZGS	Klouekanmey	ZZ	59.7	59.6	39.6	58.4	25.5	24.5	12	55.8	81.4	21.2	8.7	13	18.6	28.4	21.5	29.4	63.5	68.6	64.7	32.4	12.4	8.8	6.3	15.4	24	40.2	1.34	0.51	57.29	9.92	70.97	42.71	106.99	0.36	87.87	1.25	41.04	0.66	1.6
2	4	ZGS	Klouekanmey	ZZ	54.7	54.5	35.8	51.8	24	24	11.6	52.5	75.8	19.3	8.3	11.6	18.8	21.8	21.4	18.5	57.6	63.5	59.5	29.8	11.4	8.6	6.4	15.3	18.5	33.82	1.28	0.48	56.12	11.11	75.44	43.88	104.19	0.35	91.15	1.26	43.01	0.66	1.61
3	5	ZGS	Klouekanmey	ZZ	58.7	58.6	37.8	58.4	25	26	13.6	52.3	78.6	18.5	7.6	10	18.5	24.6	20.4	22.8	59.5	66.8	60.6	32.8	11.4	9	5.9	14.3	19	32.37	1.35	0.4	57.41	9.92	78.95	42.59	112.2	0.3	87.9	1.28	41.08	0.65	1.57
5	6	ZGS	Klouekanmey	ZZ	53.5	53.8	33.5	51.7	24	25	12.4	49.5	73.3	18.4	7.4	10	18.5	21.7	21.8	23.6	57.5	69.8	60.7	29	10.4	8.8	5.6	15.7	21	39.25	1.23	0.42	55.14	9.74	84.62	44.86	108.08	0.31	86.09	1.3	40.22	0.62	1.72
9	7	ZGS	Klouekanmey	ZZ	59.7	59.6	38.6	57.8	27	26.5	12.8	53.8	79.6	18.8	9.4	11	19.8	23.5	23.2	29	63.6	75.6	67.8	33.6	11.4	9.2	6.6	15.8	24	40.2	1.21	0.41	54.77	10.38	80.7	45.23	110.97	0.3	84.59	1.27	50	0.65	1.65
10	8	ZGS	Klouekanmey	ZZ	53.7	53.5	34.3	51.8	23.5	23	10.8	49.4	69.8	18.6	8	11	17.5	20.6	20.8	20.9	56.5	60.8	58.4	28.8	9.8	7.8	6.5	15.3	17	31.66	1.29	0.47	56.24	11.5	79.59	43.76	108.7	0.3	87.43	1.28	43.01	0.64	1.65
11	9	ZGS	Klouekanmey	ZZ	57.8	57.6	38.4	56.3	25	24	11.4	51.9	77.6	18.8	8.4	12	18.5	24.8	20.5	23.7	57.7	63.8	59.4	27.6	10.8	8.4	6	14.6	20	34.6	1.31	0.48	56.75	10.4	77.78	43.25	111.37	0.32	89.95	1.25	44.68	0.67	1.5
12	10	ZGS	Klouekanmey	ZZ	53.8	53.7	35.8	52.4	24.5	25	13.4	51.8	75.8	19.3	8.2	10.5	18.6	22.6	21.4	23.8	59.5	66.9	63.2	32.6	10.8	8.6	5.9	15.3	19	35.32	1.2	0.43	54.46	9.92	79.63	45.54	103.86	0.28	87.06	1.25	42.49	0.67	1.66
13	11	ZGS	Klouekanmey	ZZ	50.7	50.7	33.4	48.8	24.5	24	12.5	50.3	70.8	18.3	7.4	10	17.8	20.8	22.4	19.8	57.5	65.9	60.2	32	10.4	8.4	5.9	15.4	17	33.53	1.07	0.41	51.68	10.26	80.77	48.32	100.8	0.29	87.48	1.26	40.44	0.66	1.72
13	12	ZGS	Klouekanmey	ZZ	53.8	53.6	33.8	52.3	25	26	13	52.8	74.6	17.7	7.6	9	17.8	20.5	23.2	20.7	61.5	73.6	69.6	32.8	11.4	9	5.7	14.8	20	37.17	1.15	0.36	53.53	9.27	78.95	46.47	101.89	0.32	85.85	1.29	42.94	0.63	1.82
13	13	ZGS	Klouekanmey	ZZ	56.5	56.4	37.8	54.8	25	25	12.8	52.3	76.8	18.3	9	11	18.7	24.5	20.8	23.8	60.4	67.6	63.3	33.6	11.4	9.6	5.7	14.8	20	35.4	1.26	0.44	55.75	9.44	84.21	44.25	108.03	0.34	86.59	1.25	49.18	0.67	1.6
15	14	ZGS	Klouekanmey	ZZ	51.7	51.6	33.8	50.6	23.5	23	11.6	50.6	71.8	18.8	7.4	10	18.5	21.5	20.4	26.3	57.3	64.6	59.8	30.6	10.5	9.3	5.9	15.8	20	38.68	1.2	0.43	54.55	10.3	88.57	45.45	102.17	0.36	88.31	1.26	39.36	0.66	1.7
15	15	ZGS	Klouekanmey	ZZ	57.6	57.5	38.4	54.9	26	25	12.4	54.5	79.6	18.6	8.4	11	18.5	24.5	22.4	22.2	60.8	69.5	62.8	32.6	11.4	9	5.8	15.6	20	34.72	1.22	0.42	54.86	9.54	78.95	45.14	105.69	0.32	89.64	1.25	45.16	0.67	1.58
16	16	ZGS	Klouekanmey	ZZ	54.8	54.6	36.6	53.4	25	26.5	12.4	54.8	80.4	18.6	8.5	10	18.7	22.3	21.4	24.8	60.4	69.8	63.5	32	11.4	9.3	6.3	15.7	20	36.5	1.19	0.4	54.38	10.43	81.58	45.62	100	0.34	90.73	1.25	45.7	0.67	1.65
15	17	ZGS	Klouekanmey	ZZ	53.7	53.7	33.4	51.8	24.5	26	11.4	52.8	75.8	18.4	7.7	10	17.8	22.8	19.6	23	57.6	72.6	68.8	25.4	10.6	9.3	5.6	14.8	19.5	36.31	1.19	0.41	54.38	9.72	87.74	45.62	101.7	0.35	91.67	1.3	41.85	0.62	1.72
18	18	ZGS	Klouekanmey	ZZ	53.4	53.3	33.8	52.3	23.5	25.5	11.6	50.3	73.8	17.8	8.3	10	19.3	23.4	21.3	22.6	56.8	70.8	63.6	27.8	9.8	8.8	5.8	13.8	18.5	34.64	1.27	0.43	55.99	10.21	89.80	44.01	106.16	0.32	88.56	1.29	46.63	0.63	1.68
19	19	ZGS	Klouekanmey	ZZ	57.6	57.5	38.4	55.7	25.6	25.5	12.6	53.9	78.5	19.8	8.4	11	19.8	22.6	21.6	25.3	60.8	66.8	62.4	31.8	10.4	8.9	5.8	17.3	19	32.99	1.25	0.43	55.56	9.54	85.58	44.44	106.86	0.29	88.65	1.25	42.42	0.67	1.58
19	20	ZGS	Klouekanmey	ZZ	59.5	59.3	38.6	58.3	27	26	13.5	54.8	79.8	21.3	9.4	11.5	20.3	23.4	23.5	21.8	64.5	71.8	66.8	32	11.4	9.4	6	15.8	22	36.97	1.2	0.43	54.62	9.3	82.46	45.38	108.58	0.29	84.96	1.27	44.13	0.65	1.67
20	21	ZGS	Klouekanmey	ZZ	67.6	67.3	44.6	63.8	31.5	31	14.3	59.5	89.6	21.9	9.6	14	20.7	30.7	24.6	33.9	71.5	77.5	73.4	41.8	13.2	10.6	6.7	17.3	29	42.9	1.15	0.44	53.4	9.37	80.30	46.6	113.61	0.31	83.22	1.25	43.84	0.66	1.6
1	1	ZGS	Klouekanmey	ZZ	53.4	53.3	34.8	51.8	23	23	11.4	49.8	73.5	16.5	8.7	9	16.5	22.3	19.5	23.8	54.5	63.4	58.5	25.5	10.4	9	5.8	14.5	17	31.84	1.32	0.39	56.93	10.64	86.54	43.07	107.23	0.36	91.38	1.27	52.73	0.65	1.57
2	2	ZGS	Klouekanmey	ZZ	53.7	53.5	33.8	51.8	25	26.5	14	51.5	73.6	18.6	8.1	10	17.9	22.6	22.8	21.3	61.5	71.8	68	28.6	10.8	9.2	6.5	15.8	20	37.24	1.15	0.4	53.45	10.57	85.19	46.55	104.27	0.28	83.74	1.29	43.55	0.63	1.82
3	3	ZGS	Klouekanmey	ZZ	54.5	54.3	35.6	52.4	25.5	27	14	52.3	76.3	17.9	7.8	10	18.5	23.4	23.2	24.7	63.4	72.8	67.5	32.6	10.4	8.9	6	14.6	22	40.37	1.14	0.39	53.21	9.46	85.58	46.79	104.21	0.26	82.49	1.26	43.58	0.66	1.78
3	4	ZGS	Klouekanmey	ZZ	54.5	54.6	34.8	53.2	25.5	28	12.6	53.4	74.8	19.5	8.6	11	19.5	23.6	22.8	24.7	61.7	73.8	69.5	34	10.4	9.2	5.8	15.2	24	44.04	1.14	0.43	53.21	9.4	88.46	46.79	102.06	0.3	86.55	1.28	44.1	0.64	1.77
3	5	ZGS	Klouekanmey	ZZ	61.8	61.6	41.8	59.4	26	24	12.8	53.8	79.8	19.2	7.6	11	19.5	23.2	20.6	26.7	60.5	65.8	62.6	32.5	10.8	9.3	5.7	14.8	20	32.36	1.38	0.42	57.93	9.42	86.11	42.07	114.87	0.3	88.93	1.24	39.58	0.68	1.45
2	6	ZGS	Klouekanmey	ZZ	57.6	57.5	36.3	55.4	26	28	13	52.9	75.3	18.9	8.3	11	19.6	22.6	23.8	24	64.5	77.9	73.8	29.6	11.4	9.6	6.3	14.7	23.5	40.8	1.22	0.42	54.86	9.77	84.21	45.14	108.88	0.32	82.02	1.29	43.92	0.63	1.78
5	7	ZGS	Klouekanmey	ZZ	55.4	55.3	34.8	54.6	26	25.5	12.4	51.6	75.8	18.8	8.3	11	18.6	23.6	20.5	26.4	60.4	68.8	62.6	30	10.8	9.3	5.9	14.9	20	36.1	1.13	0.42	53.07	9.77	86.11	46.93	107.36	0.31	85.43	1.29	44.15	0.63	1.74
6	8	ZGS	Klouekanmey	ZZ	53.6	53.7	35.6	51.7	24.5	26	11.3	50.6	70.8	19.3	7.6	10	17.8	23.8	20.6	23.6	57.5	70.4	63.5	29	10.3	9	5.9	15.2	19	35.45	1.19	0.41	54.29	10.26	87.38	45.71	105.93	0.33	88	1.25	39.38	0.66	1.62
7	9	ZGS	Klouekanmey	ZZ	54.5	54.5	33.8	53.2	26	27	12.8	50.3	73.8	17.8	7.7	9	18.8	24.3	20.8	21.9	59.4	68.9	62.8	34.5	10.5	8.9	5.8	15.3	19	34.86	1.1	0.35	52.29	9.76	84.76	47.71	108.35	0.28	84.68	1.31	43.26	0.62	1.76
9	10	ZGS	Klouekanmey	ZZ	57.6	57.5	37.3	56.8	25	25.5	11.4	52.9	78.7	18.7	8.3	10	18.5	22.4	23.6	25.8	60.4	68.8	62.3	33.5	11.4	10.4	5.8	16.3	18.5	32.12	1.3	0.4	56.6	9.6	91.23	43.4	108.88	0.42	87.58	1.27	44.39	0.65	1.62
10	11	ZGS	Klouekanmey	ZZ	51.3	51.4	33.6	48.8	24	24	12.5	48.8	71.3	17.3	7.6	10	18.5	23.4	20.6	23.8	57.5	66.6	60.2	29	10.8	8.4	5.9	14.3	18	35.09	1.14	0.42	53.22	10.26	77.78	46.78	105.12	0.3	84.87	1.26	43.93	0.65	1.71
10	12	ZGS	Klouekanmey	ZZ	54.5	54.3	34.8	52.3	24	24.5	12.8	50.8	72.6	18.3	7.5	9.5	18.4	20.8	22.4	21.8	57.3	70.5	64.6	28	10.6	8.4	5.7	14.8	19	34.86	1.27	0.4	55.96	9.95	79.25	44.04	107.28	0.29	88.66	1.28	40.98	0.64	1.65
5	13	ZGS	Klouekanmey	ZZ	54.7	54.6	38.3	52.8	25	25.5	12.4	52.6	75.8	18.6	7.8	18.6	17.8	24.6	22.4	20	60.6	71.6	67.8	29	10.8	9.2	6	15.4	21	38.39	1.19	0.74	54.3	9.9	85.19	45.7	103.99	0.32	86.8	1.21	41.94	0.7	1.58
13	14	ZGS	Klouekanmey	ZZ	67.7	67.5	44.8	65.6	30	33	14.8	61.8	87.6	20.8	9.4	12	21.6	28.5	23.7	32.7	72.6	89.6	82.8	35	13.8	10.6	6.8	17.6	30	44.31	1.26	0.4	55.69	9.37	76.81	44.31	109.55	0.33	85.12	1.25	45.19	0.66	1.62
13	15	ZGS	Klouekanmey	ZZ	54.4	54.3	35.8	53.6	26	27	13.4	50.8	75.3	18.7	8.5	10	18.5	24.5	21.5	23.4	60.8	73.8	65.8	29.5	10.8	9.2	5.8	15.3	21	38.6	1.09	0.38	52.21	9.54	85.19	47.79	107.09	0.29	83.55	1.26	45.45	0.66	1.7
14	16	ZGS	Klouekanmey	ZZ	56.5	56.3	37.4	55.3	24	26	13.5	53.4	75.2	18.6	8	10.5	18.4	21.8	20.9	26	60.6	73.8	67.9	29.6	10.4	8.8	5.8	14.8	20	35.4	1.35	0.44	57.5	9.57	84.62	42.48	105.81	0.28	88.12	1.25	43.01	0.66	1.62
14	17	ZGS	Klouekanmey	ZZ	54.5	54.3	35.6	52.9	23.8	26	12.8	50.2	72.6	18.2	8	10	18.4	21.8	21.6	24.5	57.6	71.9	66.4	29.5	10.6	8.4	6.3	14.8	19	34.86	1.29	0.42	56.33	10.94	79.25	43.67	108.57	0.29	87.15	1.26	43.96	0.66	1.62
14	18	ZGS	Klouekanmey	ZZ	54.8	54.7	34.8	53.7	24	25.5	12	50.1	73.4	17.6	7.4	9.5	17.7	22.8	20.6	22.5	57.3	66.9	62.6	29.5	11.4	8.7	5.6	14.5	18.5	33.76	1.28	0.4	56.2	9.77	76.32	43.8	109.38	0.34	87.43	1.29	42.05	0.64	1.65
16	19	ZGS	Klouekanmey	ZZ	56.8	56.4	38.3	55.7	27	27.5	12.3	50.9	76.7	18.4	8.2	11	17.6	23.5	20.6	22.5	61.5	70.8	65.6	32	10.6	9.2	5.8	14.3	21	36.97	1.1	0.41	52.46	9.43	86.79	47.54	111.59	0.29	82.76	1.24	44.57	0.68	1.61
17	20	ZGS	Klouekanmey	ZZ	53.5	53.4	35.6	51.3	24.5	26	12.2	51.4	72.9	17.8	8.4	10	18.4	20.8	22.7	24.4	58.4	70.8	67.4	30	10.4	8.9	5.8	15.3	20	37.38	1.18	0.41	54.21	9.93	85.58	45.79	104.09	0.31	88.01	1.25	47.19	0.67	1.64
16	21	ZGS	Klouekanmey	ZZ	56.5	56.4	37.4	55.5	25.5	27	12.4	53.7	77.8	19.3	8.4	11	18.4	25.3	20.4	23.9	59.5	67.8	62.5	33.5	11.8	9.4	5.6	14.8	20	35.4	1.22	0.43	54.87	9.41	79.66	45.13	105.21	0.35	90.25	1.25	43.52	0.66	1.59
19	22	ZGS	Klouekanmey	ZZ	51.7	51.4	33.8	50.3	24	23	11.4	50.3	70.8	17.6	7.8	9	16.8	21.5	18.8	19.6	54.5	62.8	55.8	27	10.4	7.8	5.4	13.6	18	34.82	1.15	0.38	53.58	9.91	75	46.42	102.78	0.3	92.29	1.26	44.32	0.66	1.61
1	1	ZGS	Toviklin	ZZ	53.4	53.5	34.6	51.2	24.5	26	12.5	51.8	73.4	18.4	8.4	10.5	18.5	21.8	20.3	21.4	57.6	73.5	65.8	28	9.8	8	5.6	14.8	20	37.45	1.18	0.43	54.12	9.72	81.63	45.88	103.09	0.26	89.93	1.27	45.65	0.65	1.66
1	2	ZGS	Toviklin	ZZ	53.4	53.3	34.8	51.3	25	25.5	13	51.6	73.6	18.4	8	10	18.4	21.3	21.4	21.8	59.5	69.8	64.6	29.5	10.4	8.6	5.9	15.3	20	37.45	1.14	0.4	53.18	9.92	82.69	46.82	103.49	0.28	86.72	1.27	43.48	0.65	1.71
13	20	ZGS	Aplahoue	ZZ	51.8	51.6	33.6	51.5	25	25	11.5	48.8	71.6	18.6	8	9	16.8	24.6	20.6	21.3	59.6	69.8	63.6	29.5	10.4	8.2	5.7	14.3	20	38.61	1.07	0.36	51.74	9.56	78.85	48.26	106.15	0.3	81.88	1.27	43.01	0.65	1.77
12	19	ZGS	Aplahoue	ZZ	54.8	54.6	35.6	53.4	25	25.5	12.8	50.6	69.8	18.4	7	10	17.5	21.5	21.8	21.6	61.6	69.8	64.6	30	10.6	8	6	15.8	20	36.5	1.19	0.4	54.38	9.74	75.47	45.62	108.3	0.27	82.14	1.27	38.04	0.65	1.73
6	17	ZGS	Aplahoue	ZZ	54.8	54.6	37.4	53.7	25.5	25.5	13.4	50.6	75.8	18.6	8.3	10	18.4	24.6	22.4	21	60.4	69.5	63.6	29.8	10.4	7.8	6	15.2	20	36.5	1.15	0.39	53.47	9.93	75	46.53	108.3	0.24	83.77	1.23	44.62	0.68	1.61
3	7	ZGS	Aplahoue	ZZ	53.6	53.5	34.5	52.4	25	25.5	12.5	51.8	74.5	17.5	7.6	9.6	18.3	22.5	20.6	24	61.6	71.4	66.5	29.8	10.4	7.9	5.6	14.9	19	35.45	1.14	0.38	53.36	9.09	75.96	46.64	103.47	0.26	84.09	1.28	43.43	0.64	1.79
3	8	ZGS	Aplahoue	ZZ	54.6	54.8	34.5	54.4	25	25.6	13.6	50.6	72.8	18	8.4	10	18.9	21.5	20.4	23.5	60.6	71.5	64.6	29.8	10.2	8.4	5.6	14.3	19	34.8	1.18	0.4	54.21	9.24	82.35	45.79	107.91	0.25	83.5	1.29	46.67	0.63	1.76
6	1	ZGS	Aplahoue	ZZ	54.9	54.8	36.8	53.2	27	26.5	14	54.8	77.5	18.8	9	10.5	19.5	24.5	22.5	23.8	64.5	73.8	70.5	33.5	12.4	9	6.6	15.8	23	41.89	1.03	0.39	50.82	10.23	72.58	49.18	100.18	0.3	84.96	1.24	47.87	0.67	1.75
4	2	ZGS	Aplahoue	ZZ	55.6	55.5	35.6	54.5	26	24.5	11.4	55.6	78.6	19.4	8.4	10	19.6	23.6	21.6	23	63.5	68.6	62.5	32.6	10.6	9	6.2	15.6	20	35.97	1.14	0.38	53.24	9.76	84.91	46.76	100	0.32	87.56	1.28	43.3	0.64	1.78
9	3	ZGS	Aplahoue	ZZ	54.6	54.4	34.8	52.3	26	28	13.5	52.5	78.6	19.8	8.8	10.8	19.6	23.8	23.2	21	64.5	74.8	71.3	33	11.6	9.6	6.8	15.6	23	42.12	1.1	0.42	52.38	10.54	82.76	47.62	104	0.32	81.4	1.28	44.44	0.64	1.85
2	4	ZGS	Aplahoue	ZZ	52	52.8	30.8	50.6	24.8	25.5	11.8	50.8	75.6	18.6	8.3	9.6	17.9	22.4	21.3	22.3	59.8	68.8	62.7	27.8	10.8	8.4	5.7	13.6	18	34.62	1.1	0.39	52.31	9.53	77.78	47.69	102.36	0.31	84.95	1.36	44.62	0.58	1.94
5	10	ZGS	Aplahoue	ZZ	57.8	57.6	35.8	55.6	26	27	12.4	53.5	77.5	18.7	8	10.5	18.5	24.5	20.6	24.3	60.3	69.6	64.8	31.6	10.8	8.6	5.7	14.5	20	34.6	1.22	0.4	55.02	9.45	79.63	44.98	108.04	0.29	88.72	1.3	42.78	0.62	1.68
1	1	ZGS	Aplahoue	ZZ	51.8	51.6	33.4	50.6	24	26	11.6	49.7	70.3	18.6	7.8	10	17.6	21.4	20.5	22.8	56.6	72.4	68.8	29.8	10.4	7.6	5.4	13.5	18.5	35.71	1.16	0.42	53.67	9.54	73.08	46.33	104.23	0.28	87.81	1.27	41.94	0.65	1.69
5	11	ZGS	Aplahoue	ZZ	53.9	53.6	34.8	51.8	24.6	26	12	50.2	75.6	18.4	7.8	11	17.6	24.8	20.4	24.6	56.8	66.5	63.4	30.5	10.4	8.2	5.6	15.3	20	37.11	1.19	0.45	54.36	9.86	78.85	45.64	107.37	0.29	88.38	1.27	42.39	0.65	1.63
2	2	ZGS	Aplahoue	ZZ	54.8	55.6	34.6	53.3	26	28	12.8	51.4	75.6	19.3	8	11	20.5	25.8	23.6	23	60.6	75.6	70.4	30.7	10	8.4	6	14.8	21	38.32	1.11	0.42	52.55	9.9	84	47.45	106.61	0.25	84.82	1.3	41.45	0.62	1.75
2	3	ZGS	Aplahoue	ZZ	57.5	57.4	34.6	55.6	27	27.5	13.6	52.6	75.3	18.7	8.4	11	18.8	21.8	24.5	23.2	62.6	71.5	67.6	30.8	11.4	8.6	5.9	15.6	22	38.26	1.13	0.41	53.04	9.42	75.44	46.96	109.32	0.27	84.03	1.33	44.92	0.6	1.81
3	6	ZGS	Aplahoue	ZZ	53.8	53.6	33.8	52.3	25.6	27.6	13.6	53.8	75.4	19.6	8.3	10	19.5	22	20.4	20.5	61.6	75.4	69.5	28.6	10.6	8.3	6	15.3	21.5	39.96	1.1	0.39	52.42	9.74	78.3	47.58	100	0.25	87.34	1.29	42.35	0.63	1.82
5	13	ZGS	Aplahoue	ZZ	55.6	55.4	35.4	54.3	25.3	26	12.8	52.3	75.8	18.7	7.4	11	16.5	23.5	20.4	22	59.8	69.6	66.4	30	11.3	8.6	5.8	14.5	19	34.17	1.2	0.43	54.5	9.7	76.11	45.5	106.31	0.3	87.46	1.28	39.57	0.64	1.69
8	16	ZGS	Aplahoue	ZZ	44.8	44.6	33.8	42.6	26	25	13.5	51.5	75.8	18.8	7.8	10	18.9	23.6	22.4	21	60.4	68.6	63.4	34.6	11.8	8	5.8	14.8	20	44.64	0.72	0.38	41.96	9.6	67.80	58.04	86.99	0.27	85.26	1.16	41.49	0.76	1.79
5	12	ZGS	Aplahoue	ZZ	55.8	55.6	36.4	54.3	22.8	24.6	11	51.6	77.6	18.8	8.2	9.5	18.4	25.7	19.8	22.9	54.6	65.8	61.6	26	10.6	7.6	5.4	14.3	18	32.26	1.45	0.42	59.14	9.89	71.7	40.86	108.14	0.32	94.51	1.26	43.62	0.65	1.5
7	14	ZGS	Aplahoue	ZZ	55.6	55.4	35.6	54.5	26	28.5	13.4	52.7	74.5	17.8	7.8	10	17.5	25.4	21.6	21.5	62.6	76.4	72.6	33.5	10.6	8.9	5.4	15.4	23	41.37	1.14	0.38	53.24	8.63	83.96	46.76	105.5	0.27	84.19	1.28	43.82	0.64	1.76
7	15	ZGS	Aplahoue	ZZ	59.9	59.8	38.8	57.5	26.5	28.5	13.5	51.8	74.3	18.7	8.4	10.5	19.8	26.4	22.4	21.5	65.8	77.6	71.8	32	10.4	8.6	6.2	15.8	21.5	35.89	1.26	0.4	55.76	9.42	82.69	44.24	115.64	0.25	78.72	1.27	44.92	0.65	1.7
4	9	ZGS	Aplahoue	ZZ	52.6	52.8	33.4	50.8	25	25.5	12.5	50.8	72.5	19.8	8.4	9	18.8	23.5	23.6	23.9	59.6	70.5	66.4	32.5	10.8	7.8	5.8	14.8	20	38.02	1.1	0.36	52.47	9.73	72.22	47.53	103.54	0.27	85.23	1.29	42.42	0.63	1.78
2	5	ZGS	Aplahoue	ZZ	53.6	53.5	32.8	51.6	25	27.5	13.5	52.8	72.9	18.7	8.5	9.6	17.6	23.5	23.4	21.3	62.5	73.8	67.6	31.5	10.4	8.6	6	14.3	20	37.31	1.14	0.38	53.36	9.6	82.69	46.64	101.52	0.27	84.48	1.32	45.45	0.61	1.91
10	18	ZGS	Aplahoue	ZZ	51.8	51.8	34.5	50.7	22.5	23	10.8	44.3	67.8	16.8	7.4	9	17.6	23.5	20.8	22.8	54.6	65.8	59.5	26.8	11.8	7.8	5.6	13.8	18	34.75	1.3	0.4	56.56	10.26	66.1	43.44	116.93	0.38	81.14	1.25	44.05	0.67	1.58
17	16	ZGS	Aplahoue	ZZ	57.6	57.4	34.8	55.6	26	28	13.4	51.3	75.4	19.5	8.4	10.5	19.6	23.5	20.4	24.6	63.5	76.5	72.3	30.4	10.6	8.6	6	16.3	21	36.46	1.22	0.4	54.86	9.45	81.13	45.14	112.28	0.26	80.79	1.32	43.08	0.61	1.82
1	1	ZGS	Aplahoue	ZZ	59.2	59.4	37.8	56.4	28	28.5	14.6	56.8	79.4	20	9.2	11	18.6	24.5	23.5	22	66.5	81.5	72.5	33.6	11.8	9.4	6.6	17.6	25	42.23	1.11	0.39	52.7	9.92	79.66	47.3	104.23	0.27	85.41	1.29	46	0.64	1.76
1	2	ZGS	Aplahoue	ZZ	53.4	53.5	32.8	51.8	25.6	26.5	13.8	51.8	75.3	18.6	8.5	11	17.8	21.6	21.5	22.3	63.6	80.5	72.6	35.6	11.4	8.8	6.5	14.9	24	44.94	1.09	0.43	52.06	10.22	77.19	47.94	103.09	0.28	81.45	1.32	45.7	0.61	1.94
15	13	ZGS	Aplahoue	ZZ	53.8	53.6	34.8	53.4	25	25.5	12	51.5	71.8	18.6	8.3	10	17.6	25.8	19.8	26.4	60.8	70.8	64.5	33.5	10.6	8.6	6.4	14.5	20	37.17	1.15	0.4	53.53	10.53	81.13	46.47	104.47	0.3	84.7	1.27	44.62	0.65	1.75
6	4	ZGS	Aplahoue	ZZ	58.3	58.6	36.8	56.7	26.6	27.4	15.3	54.8	77.7	19.5	8.7	11	18.8	23	22.6	25.6	64.5	77.5	70.8	32.8	11.6	8.8	6	15.6	24	41.17	1.19	0.41	54.37	9.3	75.86	45.63	106.39	0.25	84.96	1.3	44.62	0.63	1.75
8	5	ZGS	Aplahoue	ZZ	53.5	54.5	33.4	51.8	24.5	25	13.6	51.8	76.2	18.8	8.2	11	17.8	24.8	21.6	24.5	60.4	70.7	64.6	30.8	10.6	8.3	7.4	15.8	20	37.38	1.18	0.45	54.21	12.25	78.3	45.79	103.28	0.26	85.76	1.32	43.62	0.61	1.81
14	14	ZGS	Aplahoue	ZZ	53.8	53.5	34.8	51.4	23.1	23	12.9	50.9	74.5	18.6	8.5	11	17.8	22.8	20.9	18.6	56.6	65.5	61.5	27.5	10.6	7.6	6.2	16.3	19	35.32	1.33	0.48	57.06	10.95	71.7	42.94	105.7	0.27	89.93	1.27	45.7	0.65	1.63
11	8	ZGS	Aplahoue	ZZ	53.5	53.6	34.8	51.4	25	23.5	11	51.4	76.3	18.8	8.5	11	17.5	22.5	19.8	21.8	59.4	66.8	62.5	32.6	11.6	9.4	5.5	13.6	18	33.64	1.14	0.44	53.27	9.26	81.03	46.73	104.09	0.4	86.53	1.27	45.21	0.65	1.71
9	6	ZGS	Aplahoue	ZZ	53.8	52.6	32.8	51.5	26	27	13.4	51.6	73.8	19.5	8.5	10.8	19.4	22.8	23.3	23.4	63.8	79.6	72.6	29	10.4	8.6	5.9	15.6	24	44.61	1.07	0.42	51.67	9.25	82.69	48.33	104.26	0.26	80.88	1.3	43.59	0.62	1.95
14	12	ZGS	Aplahoue	ZZ	52.5	52.4	24.8	51.4	22.5	25.4	10.8	49.5	72.3	18.4	8.3	10.6	17.6	22.3	19.7	22.4	54.3	63.8	57.6	27.6	9.8	7.8	5.8	14.8	17	32.38	1.33	0.47	57.14	10.68	79.59	42.86	106.06	0.31	91.16	1.56	45.11	0.47	2.19
14	11	ZGS	Aplahoue	ZZ	53.6	53.4	34.8	51.4	24	23	11.4	53.4	75.8	19.3	8.3	10	17.3	23.3	18.7	23.2	59.6	66.4	63.4	32.8	11.6	8.4	6	14.9	18	33.58	1.23	0.42	55.22	10.07	72.41	44.78	100.37	0.36	89.6	1.27	43.01	0.65	1.71
10	7	ZGS	Aplahoue	ZZ	51.6	51.8	31.6	50.4	24	26	12.6	45.8	66.4	17.3	8	9.8	17.5	23.4	21.4	21.8	59.8	75.6	66.8	28.8	10.6	7.8	5.5	15.6	18	34.88	1.15	0.41	53.49	9.2	73.58	46.51	112.66	0.27	76.59	1.32	46.24	0.61	1.89
12	9	ZGS	Aplahoue	ZZ	54.5	55.2	34.6	52.8	27.5	28	13	53.6	77.4	20	9	11.8	18.8	22.5	21.8	20.5	65.6	77.6	72.4	32	11.4	9.4	6.4	15.5	24	44.04	0.98	0.43	49.54	9.76	82.46	50.46	101.68	0.3	81.71	1.3	45	0.63	1.9
5	3	ZGS	Aplahoue	ZZ	51.3	51.3	33.8	49.6	24	25.5	13.4	50.6	75.5	19.3	8.7	10	18.6	23.6	20.5	20.8	60.4	73.4	65.6	27.8	10.6	8.6	6.2	15.5	18	35.09	1.14	0.42	53.22	10.26	81.13	46.78	101.38	0.28	83.77	1.26	45.08	0.66	1.79
13	10	ZGS	Aplahoue	ZZ	54.8	54.6	34.6	54.5	27	28.5	14.4	51.5	77.2	19.2	8.6	11	19.5	24	23.2	22.5	64.8	77.6	72.5	34.5	11.8	8.8	6.4	15.4	23	41.97	1.03	0.41	50.73	9.88	74.58	49.27	106.41	0.27	79.48	1.29	44.79	0.63	1.87
15	17	ZGS	Aplahoue	ZZ	49.3	50.7	32.4	49.6	23	24	11.6	48.8	69.6	17.6	8.6	9.6	17.4	22.6	18.4	19.8	55.6	69.8	63.2	27.8	10.8	7.6	5.8	13.2	21	42.6	1.14	0.42	53.35	10.43	70.37	46.65	101.02	0.31	87.77	1.28	48.86	0.64	1.72
19	18	ZGS	Aplahoue	ZZ	53.6	53.5	23.8	52.4	26.5	28.5	12.4	50.9	73.8	18.6	8.6	10	19.4	21.6	21.5	21.6	61.4	81.5	71.5	29.5	10.6	8	6.4	14.5	21	39.18	1.02	0.38	50.56	10.42	75.47	49.44	105.3	0.26	82.9	1.62	46.24	0.44	2.58
20	19	ZGS	Aplahoue	ZZ	59.8	59.7	38.6	58.4	26	25	13.5	57.2	77.3	21.2	8.7	13.6	18.4	27.6	22.6	31.8	63.8	71.8	69.3	31.5	10.8	8.9	6.6	16.6	22	36.79	1.3	0.52	56.52	10.34	82.41	43.48	104.55	0.27	89.66	1.27	41.04	0.65	1.65
16	15	ZGS	Aplahoue	ZZ	49.5	49.4	30.4	48.3	23.5	25	13.9	47.2	64.9	18	8	10	18.6	21.3	24.6	19.9	60.6	74.5	65.4	27	9.8	8.4	5.8	15.5	20	40.4	1.11	0.43	52.53	9.57	85.71	47.47	104.87	0.25	77.89	1.31	44.44	0.62	1.99
22	20	ZGS	Aplahoue	ZZ	60.6	60.4	37.6	60.3	26.5	27.5	15	56.7	79.7	18.6	8.6	11	18.3	21.6	22.6	26.4	63.8	75.8	68.6	29.6	10.6	8.8	6.8	15.4	24	39.6	1.29	0.42	56.27	10.66	83.02	43.73	106.88	0.23	88.87	1.3	46.24	0.62	1.7
12	3	ZGS	Aplahoue	ZZ	53.8	53.5	33.8	51.4	27	30	13.8	51.8	78.6	19.8	8.9	11	19.6	23.6	25.4	25.8	63.8	73.6	68.9	31.6	10.8	8.4	6.4	15.8	25	46.67	0.99	0.41	49.81	10.03	77.78	50.19	103.86	0.24	81.19	1.29	44.95	0.63	1.89
15	8	ZGS	Aplahoue	ZZ	54.7	54.5	33.5	51.4	25.5	28	14.5	51.4	70.9	18.8	8.5	10.5	17.8	23.6	23.2	19.8	63.4	76.8	72.6	30.4	10.6	8.4	5.4	14.8	22	40.22	1.15	0.41	53.38	8.52	79.25	46.62	106.42	0.24	81.07	1.31	45.21	0.61	1.89
9	4	ZGS	Aplahoue	ZZ	51.8	51.6	34.6	49.6	25	25	11.8	51.8	73.3	18	7.6	11	18.6	22	20.8	23.5	59.8	69.8	63.4	28.6	10.4	8.2	6	15.6	20	38.61	1.07	0.44	51.74	10.03	78.85	48.26	100	0.29	86.62	1.25	42.22	0.67	1.73
10	5	ZGS	Aplahoue	ZZ	56.7	56.5	34.8	54.6	25	25	12.5	51.8	75.8	19	7.6	10.6	19.3	24.4	21.5	24.5	60.4	66.8	63.8	31.5	10.4	8	6.2	15.3	19	33.51	1.27	0.42	55.91	10.26	76.92	44.09	109.46	0.27	85.76	1.31	40	0.62	1.74
12	6	ZGS	Aplahoue	ZZ	53.8	54.5	34.5	52.3	23.5	24	12.5	50.6	69.8	18.6	7.8	10	18.4	23.4	20.6	21.8	54.8	64.5	61.8	27.5	10.4	7.8	5.4	14.6	17	31.6	1.29	0.43	56.32	9.85	75	43.68	106.32	0.28	92.34	1.29	41.94	0.63	1.59
14	7	ZGS	Aplahoue	ZZ	50.8	50.5	31.5	49.5	24.5	26	13.5	50.3	69.2	17	7.3	10	16.8	21.5	21.6	21.8	58.8	72.6	67.5	27.5	9.8	8	6.2	14.3	20	39.37	1.07	0.41	51.77	10.54	81.63	48.23	100.99	0.24	85.54	1.3	42.94	0.62	1.87
10	2	ZGS	Aplahoue	ZZ	55.7	55.5	34.8	54.5	27	26.5	14	53.8	78.5	18.5	8.6	10	18.8	23.5	22.6	10.8	63.6	75.4	69.6	32.6	10.8	8.6	6.6	16.3	22	39.5	1.06	0.37	51.53	10.38	79.63	48.47	103.53	0.25	84.59	1.3	46.49	0.63	1.83
16	11	ZGS	Aplahoue	ZZ	59.8	59.6	38.8	57.4	24.5	26	14.5	54.5	78.6	19.6	8.7	10.5	18.5	24.6	22.6	28.6	62.8	72.8	68.5	31.4	11.4	8.4	6.2	14.6	22	36.79	1.44	0.43	59.03	9.87	73.68	40.97	109.72	0.27	86.78	1.27	44.39	0.65	1.62
19	19	ZGS	Aplahoue	ZZ	57.8	57.5	34.5	55.8	27.6	30.5	14.5	53.9	75.8	18.6	7.6	10.5	17.9	24.5	22.5	22.8	66.4	81.8	77.8	35.6	10.8	8.8	6.3	15.6	26	44.98	1.09	0.38	52.25	9.49	81.48	47.75	107.24	0.24	81.17	1.33	40.86	0.6	1.92
19	18	ZGS	Aplahoue	ZZ	53.9	53.7	34.2	52.3	25.5	28	12.4	53.6	73.6	19.3	8.4	11	18.4	24.5	22.6	21.8	61.6	73.6	67.8	33.6	10.6	8.6	5.9	14.3	21	38.96	1.11	0.43	52.69	9.58	81.13	47.31	100.56	0.29	87.01	1.29	43.52	0.64	1.8
5	1	ZGS	Aplahoue	ZZ	56.9	56.6	35.4	54.8	27	27	14.8	53.5	75.6	18.8	8.5	11	17.8	23	22.6	26.8	64.6	79.6	74.5	35	10.6	8.6	6.5	15.6	25	43.94	1.11	0.41	52.55	10.06	81.13	47.45	106.36	0.23	82.82	1.3	45.21	0.63	1.82
17	16	ZGS	Aplahoue	ZZ	57.6	57.5	36.8	56.6	26.5	28	13.8	53.8	74.8	19.8	8.5	10	18.9	23.5	21.6	21.3	62.8	76.6	71.3	29.6	10.6	8.4	6.2	14.8	24	41.67	1.17	0.38	53.99	9.87	79.25	46.01	107.06	0.24	85.67	1.28	42.93	0.64	1.71
16	12	ZGS	Aplahoue	ZZ	53.6	53.5	33.4	51.6	24	25	13	51.4	72.3	18	8.3	10	16.3	23	20.6	21.4	59.6	67.8	64.6	32.4	10.6	8.3	6	14.3	18	33.58	1.23	0.42	55.22	10.07	78.3	44.78	104.28	0.28	86.24	1.3	46.11	0.62	1.78
15	10	ZGS	Aplahoue	ZZ	51.7	51.6	32.4	50.5	24	24.5	11.5	48.6	68.6	17.6	7.2	9	18.8	21.6	21.4	22.8	59.8	67.8	61.3	28.3	9.8	7.6	5.4	13.5	18	34.82	1.15	0.38	53.58	9.03	77.55	46.42	106.38	0.27	81.27	1.3	40.91	0.63	1.85
17	17	ZGS	Aplahoue	ZZ	55.6	55.5	34.6	54.3	26.6	27.5	14	51.8	72.8	18.7	8.5	11	18.5	23.4	21.8	22.8	62.4	77.8	71.6	31.6	10.4	8.6	5.7	14.6	22	39.57	1.09	0.41	52.16	9.13	82.69	47.84	107.34	0.24	83.01	1.3	45.45	0.62	1.8
3	14	ZGS	Aplahoue	ZZ	53.6	53.6	34.5	53.5	27	29	15	51.8	73.6	19.8	7.6	11	19.6	23.5	24.5	25	64.6	79.8	73.6	32.6	10.4	8.6	6.5	15.3	23	42.91	0.99	0.41	49.63	10.06	82.69	50.37	103.47	0.22	80.19	1.28	38.38	0.64	1.87
15	9	ZGS	Aplahoue	ZZ	59.4	58.8	38	57.4	28	29.5	12.8	52.3	77.4	19.5	8.4	11.5	19.8	23.6	21.6	21.5	67.6	74.8	70.4	33.6	10.6	8.6	6.3	15.4	22	37.04	1.12	0.41	52.86	9.32	81.13	47.14	113.58	0.25	77.37	1.27	43.08	0.65	1.78
18	13	ZGS	Aplahoue	ZZ	51.8	51.6	32.8	50.6	24	26	12.6	49.8	68.9	18	7.6	10	17.6	23.5	21.6	24	57.6	71.5	66.8	28.6	10.4	7.8	5.6	13.8	18	34.75	1.16	0.42	53.67	9.72	75	46.33	104.02	0.27	86.46	1.29	42.22	0.64	1.76
2	15	ZGS	Aplahoue	ZZ	57.7	57.5	34.8	55.6	27	29.5	15	53.6	74.6	18.8	8.6	11	19.5	23	24.3	24.6	66.8	78.9	72.8	34.8	10.6	8.4	6.5	15.4	25	43.33	1.14	0.41	53.21	9.73	79.25	46.79	107.65	0.22	80.24	1.33	45.74	0.61	1.92
	2	ZGS	Cove	ZZ	62.3	63	40.9	60.6	24.2	23.7	12.4	56	80.2	20.3	10.8	18.2	18.7	22	20.9	32.7	59.3	68.9	71.7	31.1	16	14.6	6.8	16.1	19	30.5	1.57	0.75	61.16	11.47	91.25	38.84	111.25	0.78	94.44	1.27	53.2	0.65	1.45
	4	ZGS	Cove	ZZ	62	61.8	40.1	59.9	27	26.5	12.8	60.1	89.6	19.4	9.9	14.1	20.5	25.8	22.3	35.3	65.3	72.2	71.9	36.6	14.4	14.1	7.1	17.1	23.2	37.42	1.3	0.52	56.45	10.87	97.92	43.55	103.16	0.59	92.04	1.27	51.03	0.65	1.63
	1	ZGS	Cove	ZZ	59.2	58.1	36.3	55.9	22.8	19.5	12.7	53.9	83.5	18.4	8.9	10.6	17.6	18.8	23.6	24.3	59.6	67.9	68	35.2	11.2	7.8	7.1	16.8	17	28.72	1.6	0.46	61.49	11.91	69.64	38.51	109.83	0.3	90.44	1.3	48.37	0.62	1.64
	3	ZGS	Cove	ZZ	54	54	40	54	23.8	18.7	12.7	58.1	72.3	18.9	10.2	8.3	16.5	22.9	22.5	22.2	59.7	66.4	75.4	36	13.5	8.9	6.8	17.6	19	35.19	1.27	0.35	55.93	11.39	65.93	44.07	92.94	0.4	97.32	1.18	53.97	0.74	1.49
	1	ZGS	Cove	ZZ	56.6	55.5	34.3	54.9	24.8	22.1	11.8	55.3	76.8	18.6	10.2	10.4	17.8	20.7	23.4	22.6	63.1	70.9	70.6	35.9	16.7	9.8	6.5	16.9	17.5	30.92	1.28	0.42	56.18	10.3	58.68	43.82	102.35	0.56	87.64	1.31	54.84	0.62	1.84
	2	ZGS	Cove	ZZ	61.2	60.7	39.9	60.6	26.9	23.5	12.8	56.4	85.1	19	9.8	11.1	19.3	20.5	22.9	25.4	63.4	66.5	66.3	33.8	16.1	13.5	6.9	18.6	19.1	31.21	1.28	0.41	56.05	10.88	83.85	43.95	108.51	0.63	88.96	1.26	51.58	0.66	1.59
	1	ZGS	Zakpota	ZZ	59.7	60.2	32.5	59.3	24.2	25.5	13.6	53.4	84.3	17.4	9.2	9.5	18.8	19.9	21.6	27.6	64.9	73.2	73.7	30.9	13.3	10.2	6.4	14.6	18.3	30.65	1.47	0.39	59.46	9.86	76.69	40.54	111.8	0.41	82.28	1.43	52.87	0.54	2
	2	ZGS	Zakpota	ZZ	51.3	55	30.2	53	24	23.1	14.9	50.2	74.3	16.1	9.7	9.6	17.7	20.1	22.8	24.9	62.3	69.9	73.8	28.1	10.3	13.2	5.9	21.6	17.3	33.72	1.14	0.4	53.22	9.47	128.16	46.78	102.19	0.38	80.58	1.41	60.25	0.55	2.06
	1	ZGS	Zakpota	ZZ	52.9	55.5	30.7	53	22.9	21.9	12.5	53.8	82	17.5	9.4	11	18.2	22.8	24.4	25.8	58.2	68.8	65.4	33.1	15.6	11	5.6	16.5	17.2	32.51	1.31	0.48	56.71	9.62	70.51	43.29	99.33	0.6	92.44	1.4	53.71	0.55	1.9
	2	ZGS	Zakpota	ZZ	61.5	62	38.1	61.3	25.1	23.8	13.6	57.9	86.1	20.3	11.1	17.6	21	25.6	23.9	39.6	64.8	73.1	72.2	30.3	15.2	12.6	6.9	19.8	21.4	34.8	1.45	0.7	59.19	10.65	82.89	40.81	106.22	0.56	89.35	1.31	54.68	0.61	1.7
	1	ZGS	Djidja	ZZ	59	62.2	38.9	59.5	25.3	24.9	13.2	54.4	78.7	18.6	9.5	9.8	17.5	24.1	22.4	29.6	65.9	79	69.8	31.7	14.5	9.6	6.3	17.3	17.6	29.83	1.33	0.39	57.12	9.56	66.21	42.88	108.46	0.42	82.55	1.3	51.08	0.63	1.69
	3	ZGS	Djidja	ZZ	62.1	62.4	40.9	62.3	26.3	26	13.2	58.2	81.1	17.8	9.8	10.2	18.5	23.7	24.1	36.8	66.4	72.1	71.4	34.2	15	13.5	7	18.3	21.7	34.94	1.36	0.39	57.65	10.54	90	42.35	106.7	0.58	87.65	1.26	55.06	0.66	1.62
	4	ZGS	Djidja	ZZ	57.2	57	34.6	55.5	24.4	23.8	13.9	53.5	79.2	17.3	9.3	9.2	17.6	19.8	23.9	24.6	66	80.1	66	28.1	11	12.3	6.5	17.5	22.6	39.51	1.34	0.38	57.34	9.85	111.82	42.66	106.92	0.4	81.06	1.32	53.76	0.61	1.91

## Sheet: Qualitative
PHZ	Facies (1=concave, 2=ultra-concave, 3=Straight)	Type of coat (1=uniform, 2=composite, 3=zoned pie)	Color of coat (1=Cdb, 2=Cdm, 3=Cdn, 4=Zpie, 5=Ubl)	Hair type (1=long, 2=short)	Back profile (1=straight, 2=dipped, 3=slopes up toward the withers)	Ear orientation (1=erected, 2=dropped
3	1	3	4	1	1	2
3	1	2	1	1	1	1
3	1	2	1	2	1	1
3	1	3	4	2	2	2
3	3	2	2	1	1	1
3	1	2	1	2	2	2
3	3	2	1	1	2	1
3	2	2	1	2	2	2
3	3	2	1	2	2	1
3	3	2	1	2	2	1
3	3	2	1	2	1	1
3	3	1	5	2	2	1
3	2	3	4	2	2	2
3	1	2	1	2	1	1
3	1	2	1	1	1	2
3	1	2	3	1	2	1
3	3	2	1	1	1	1
3	3	1	5	1	2	1
3	3	2	1	1	2	1
3	3	2	1	1	2	1
3	1	2	1	2	2	1
3	1	2	1	2	2	2
3	3	2	1	1	2	1
3	3	2	1	1	2	1
3	3	2	1	1	2	1
3	1	2	1	1	2	1
3	3	2	1	1	2	1
3	3	1	5	2	2	1
3	3	2	1	1	2	1
3	1	2	1	2	2	1
3	3	2	1	1	2	1
3	3	1	5	2	2	1
3	3	2	1	1	2	1
3	3	2	1	1	2	1
3	3	2	1	2	2	1
3	3	2	1	1	1	1
3	1	2	1	2	2	2
3	1	2	1	1	2	2
3	1	2	1	2	2	1
3	1	2	1	2	2	2
3	1	2	1	1	2	2
3	3	2	1	2	2	1
3	1	2	3	2	2	2
3	3	2	1	2	2	1
3	1	2	1	1	2	2
3	1	2	3	2	2	1
3	1	2	1	2	2	2
3	1	2	1	2	3	1
3	1	2	1	2	2	1
3	1	2	1	2	2	1
3	1	2	2	2	2	2
3	1	2	1	2	2	2
3	1	2	1	1	2	2
3	1	2	2	2	2	2
3	3	2	1	2	2	1
3	3	2	1	1	2	1
3	3	2	1	1	2	1
3	3	2	1	1	2	1
3	3	2	1	1	2	1
3	3	2	1	1	2	1
3	3	2	1	2	1	1
3	3	2	2	1	1	1
3	3	2	2	1	2	1
3	3	2	1	2	2	1
3	3	2	1	1	2	1
3	3	2	1	1	3	1
3	3	2	2	2	2	1
3	3	2	3	1	2	1
3	1	2	1	2	2	1
3	3	2	1	2	2	1
3	3	2	3	1	2	1
3	3	2	1	1	2	1
3	1	2	1	1	2	1
3	3	2	1	1	2	1
3	3	2	3	1	2	1
3	3	2	1	1	2	1
3	3	2	1	2	3	1
3	3	2	1	2	2	1
3	3	2	1	1	2	1
3	1	2	1	2	2	2
3	3	2	1	1	2	1
3	1	2	1	1	2	1
3	3	2	1	2	2	1
3	1	2	1	2	2	1
3	3	2	1	1	2	1
3	1	2	1	2	2	1
3	1	2	2	2	1	1
3	1	2	1	1	2	1
3	3	2	1	2	2	1
3	1	2	1	1	2	1
3	3	2	1	1	2	1
3	3	2	1	2	2	1
3	1	2	1	1	2	1
3	1	2	3	2	2	1
3	1	2	1	2	2	1
3	1	2	1	2	2	1
3	1	2	1	2	3	1
3	1	2	1	2	2	1
3	1	2	1	2	2	1
3	1	2	1	2	3	1
3	1	2	1	2	2	2
3	3	2	1	2	3	2
3	3	2	1	2	3	1
3	1	2	1	2	3	2
3	1	2	1	2	3	1
3	1	1	5	2	1	2
3	1	2	3	2	2	1
3	1	2	1	2	2	2
3	1	2	1	2	2	2
3	3	2	1	2	1	1
3	3	2	1	1	2	1
3	1	2	1	2	1	2
1	3	1	5	1	3	1
1	3	2	1	1	3	1
1	3	2	1	1	2	1
1	3	2	1	1	3	1
1	3	2	1	1	3	1
1	3	2	1	1	3	1
1	3	2	1	1	3	1
1	3	1	5	1	3	1
1	3	2	1	1	3	1
1	3	2	1	1	3	1
1	3	2	1	2	3	1
1	3	1	5	2	3	1
1	3	1	5	1	3	1
1	3	2	1	2	3	1
1	3	2	1	2	3	1
1	3	2	1	1	3	1
1	3	2	1	2	3	1
1	3	1	5	2	3	1
1	3	2	1	2	3	1
1	3	1	5	2	3	1
1	3	2	1	1	3	1
1	3	2	3	2	3	1
1	1	2	3	1	2	2
1	3	2	1	2	3	1
1	3	1	5	2	2	1
1	3	2	1	2	3	1
1	3	2	1	2	3	1
1	3	2	1	2	3	1
1	3	2	1	1	3	1
1	3	2	1	1	3	1
1	3	2	1	1	3	1
1	3	2	1	1	3	1
1	3	2	1	2	3	1
1	3	2	1	1	2	1
1	3	2	1	1	3	1
1	3	2	1	1	2	1
1	3	2	3	1	3	1
1	3	1	5	1	3	1
1	3	2	1	1	3	1
1	3	2	1	1	3	1
1	3	2	1	1	3	1
1	3	2	1	1	3	1
1	3	2	1	1	3	1
1	3	2	1	1	3	1
1	3	2	1	1	3	1
1	3	2	1	1	3	1
1	3	1	5	1	3	1
1	3	2	1	2	3	1
1	3	2	1	2	2	1
1	3	2	1	1	1	1
1	3	2	3	1	3	1
1	3	2	1	2	3	1
1	3	1	5	1	3	1
1	3	2	1	2	3	1
1	3	2	1	2	3	1
1	3	2	3	1	3	1
1	3	2	1	1	3	1
1	3	2	3	1	3	1
1	1	1	5	1	3	2
1	3	2	1	1	3	1
1	3	2	1	1	3	1
1	3	1	5	1	3	1
1	3	2	1	1	2	1
1	3	2	1	1	3	1
1	3	2	3	1	3	1
1	3	2	1	1	3	1
1	3	2	1	1	3	1
1	3	2	1	1	3	1
1	3	2	1	1	3	1
1	3	2	1	1	3	1
1	3	2	1	1	3	1
1	3	2	1	1	3	1
1	3	2	1	1	3	1
1	3	2	1	1	3	1
1	1	2	1	1	3	1
1	3	2	1	1	3	1
1	3	2	1	2	3	1
1	3	2	1	2	3	1
1	3	2	2	1	3	1
1	3	2	1	1	3	1
1	3	2	1	1	3	1
1	3	2	1	1	3	1
1	3	2	1	1	3	1
1	3	2	3	1	3	1
1	3	2	1	2	3	1
1	3	2	1	2	3	1
1	3	1	5	1	3	2
1	3	2	1	2	3	1
1	3	2	1	1	3	1
1	3	2	1	1	3	2
1	3	2	1	1	3	1
1	1	3	4	1	3	2
1	3	2	1	1	3	1
1	3	2	1	1	1	1
1	3	2	1	1	1	2
1	3	2	2	1	2	2
1	3	3	4	1	3	1
1	3	2	1	1	3	1
1	3	1	5	1	3	1
1	3	2	1	1	3	1
1	3	2	1	1	3	1
1	3	1	5	1	3	1
1	3	1	5	1	3	1
1	1	1	5	1	3	2
1	3	2	1	1	3	2
1	3	1	5	1	3	2
1	3	1	5	1	3	2
1	3	2	1	1	3	1
1	3	2	1	2	3	2
1	3	2	1	2	3	1
1	1	2	1	1	3	2
1	3	2	1	1	1	1
1	3	2	1	1	3	1
1	1	2	1	1	3	2
1	3	2	1	1	3	1
1	3	2	1	1	3	2
1	3	2	1	2	1	2
1	3	1	5	2	3	2
1	3	1	5	1	3	1
1	3	2	1	2	3	2
1	3	2	1	1	3	2
1	3	1	5	2	3	2
1	3	1	5	2	3	2
1	3	2	1	1	3	1
1	3	2	1	1	3	1
1	3	2	1	1	3	1
1	3	2	1	1	3	1
1	3	2	1	1	3	1
1	3	2	1	1	3	1
1	3	2	3	1	3	1
1	3	2	1	1	3	1
1	3	2	1	1	3	1
1	3	2	1	2	3	1
1	1	2	1	2	3	2
1	3	2	1	1	3	1
1	3	2	1	2	3	2
1	3	2	1	1	3	1
1	1	2	1	2	3	2
1	3	2	1	1	3	1
1	3	2	1	1	2	1
1	3	1	5	1	3	1
1	3	1	5	2	3	2
1	3	2	1	1	3	2
1	3	1	5	1	3	2
1	3	2	1	2	3	2
1	3	2	1	1	3	2
1	1	2	1	1	3	2
1	3	1	5	1	3	2
1	3	2	1	1	3	1
1	3	2	2	1	3	1
1	1	1	5	1	3	2
1	1	1	5	1	3	2
1	3	2	1	2	3	1
1	3	2	1	1	3	1
1	3	2	1	1	3	1
1	3	2	1	1	3	1
1	1	2	1	1	1	2
1	3	1	5	1	1	1
1	1	2	1	1	3	2
1	3	2	1	1	3	1
1	3	2	1	1	3	1
1	1	1	5	1	3	2
1	3	1	5	1	3	2
1	3	2	1	1	3	1
1	3	2	1	1	3	1
1	3	2	1	1	3	1
1	3	1	5	1	3	2
2	3	2	1	1	3	1
2	1	2	1	1	2	2
2	3	3	4	1	1	1
2	1	1	5	2	2	2
2	1	2	1	2	1	1
2	1	2	1	1	3	2
2	1	1	5	2	3	2
2	3	2	1	2	2	2
2	3	2	1	2	3	2
2	3	2	1	2	3	2
2	1	2	1	2	2	1
2	1	2	1	2	2	1
2	3	2	1	2	1	1
2	1	2	1	2	2	1
2	1	2	1	2	2	2
2	1	2	1	2	1	2
2	3	2	1	1	2	1
2	1	2	1	2	2	1
2	3	2	1	2	2	1
2	3	2	1	2	2	1
2	1	2	1	2	1	2
2	1	2	1	2	2	2
2	1	2	1	2	2	2
2	1	2	1	2	2	2
2	1	2	1	2	2	1
2	1	2	1	2	2	2
2	3	2	1	2	2	1
2	1	2	1	2	2	2
2	1	2	1	2	1	1
2	3	2	1	2	3	1
2	3	2	1	2	2	1
2	1	2	1	1	1	2
2	3	2	1	2	2	1
2	3	1	5	2	2	1
2	1	2	1	2	2	2
2	3	2	1	2	2	1
2	3	2	1	2	1	1
2	3	2	1	2	2	1
2	3	2	1	2	2	1
2	3	2	1	2	1	1
2	3	2	3	2	1	1
2	1	2	1	2	3	1
2	1	2	1	2	2	1
2	1	2	1	2	2	2
2	1	2	1	2	2	2
2	3	2	1	2	2	1
2	3	2	1	2	2	2
2	1	1	5	2	1	2
2	1	2	1	2	2	1
2	3	2	1	2	1	1
2	3	2	1	1	2	2
2	3	2	1	2	1	1
2	3	2	1	1	1	1
2	3	2	1	1	1	2
2	1	2	2	2	1	2
2	3	2	1	2	1	1
2	2	2	1	2	2	2
2	3	2	1	2	2	1
2	3	2	1	2	2	1
2	1	2	1	2	1	1
2	3	2	1	2	2	1
2	3	2	2	2	3	1
2	1	2	1	2	2	2
2	3	2	1	2	1	1
2	3	2	2	1	1	1
2	3	2	1	2	1	1
2	1	2	1	2	1	2
2	1	2	1	1	1	1
2	1	2	1	2	2	2
2	2	3	4	2	2	2
2	3	2	1	2	1	1
2	3	2	1	2	2	1
2	3	2	1	2	2	1
2	3	2	1	2	1	1
2	1	2	1	2	1	1
2	1	2	1	2	1	1
2	3	2	1	2	1	1
2	2	1	5	2	2	2
2	1	2	1	2	2	2
2	1	1	5	2	2	2
2	3	2	1	2	2	1
2	3	2	2	1	1	1
2	1	2	1	2	2	2
2	1	2	1	2	1	2
2	1	2	1	2	1	2
2	3	2	1	2	2	1
2	3	2	3	1	2	1
2	3	2	2	2	2	1
2	1	2	1	1	2	1
2	1	2	1	2	2	1
2	1	2	1	2	2	2
2	2	3	4	2	2	2
2	1	1	5	1	2	2
2	1	2	1	2	2	2
2	1	2	1	2	2	2
2	1	3	4	2	2	2
2	2	3	4	2	2	2
2	1	2	2	2	2	2
2	1	2	1	2	2	2
2	2	2	3	2	2	2
2	2	3	4	2	2	2
2	3	2	1	2	1	1
2	3	2	1	2	2	1
2	3	2	1	1	2	1
2	3	2	1	1	2	1
2	3	2	3	1	1	2
2	3	2	1	1	2	1
2	3	2	1	1	2	1
2	1	1	2	2	1	2
2	3	2	1	2	1	1
2	1	2	1	2	2	2
2	3	2	1	2	1	2
2	1	2	1	2	2	2
2	1	2	1	2	2	2
2	3	2	1	2	2	2
2	3	2	3	2	2	1
2	1	1	5	2	1	1
2	3	2	1	2	2	2
2	1	1	5	2	2	2
2	1	2	1	2	2	1
2	3	2	1	2	2	1
2	1	2	1	2	2	2
2	3	2	1	2	1	1
2	1	2	1	1	1	1
4	3	2	1	2	2	1
4	1	2	3	1	1	1
4	1	2	1	1	1	2
4	3	2	1	2	1	1
4	3	2	1	2	1	1
4	1	2	1	2	2	1
4	1	2	1	1	2	2
4	1	2	1	2	2	1
4	1	2	1	2	1	1
4	1	2	1	2	2	1
4	1	2	1	1	2	1
4	1	2	1	2	1	1
4	3	2	1	2	2	1
4	1	2	1	2	2	1
4	1	2	2	1	2	1
4	3	2	1	2	1	1
4	1	2	1	1	1	1
4	1	1	5	2	2	1
4	1	2	1	1	1	1
4	1	2	2	1	1	1
4	3	2	1	2	2	1
4	1	2	1	1	1	1
4	3	2	1	1	1	1
4	1	2	1	2	1	1
4	1	2	1	1	1	2
4	1	2	3	1	1	1
4	3	2	1	2	2	1
4	3	2	3	1	1	1
4	1	2	1	2	2	2
4	3	2	1	2	1	1
4	1	3	4	2	2	2
4	3	2	1	1	2	1
4	3	2	1	2	2	1
4	1	2	1	2	2	2
4	1	2	2	2	1	2
4	3	2	1	1	1	1
4	1	2	1	2	2	2
4	1	2	1	2	2	1
4	1	2	1	2	2	2
4	1	2	1	2	2	2
4	1	2	1	2	2	2
4	2	1	5	2	2	2
4	1	2	1	2	1	2
4	1	2	1	2	2	2
4	2	2	1	2	2	2
4	1	2	1	1	1	2
4	1	2	1	2	2	2
4	1	2	1	2	2	1
4	3	2	1	2	2	1
4	1	2	1	2	2	2
4	1	2	1	2	2	2
4	1	2	1	2	2	1
4	1	2	1	2	2	1
4	1	2	1	2	2	1
4	3	2	1	2	2	1
4	1	2	2	2	2	2
4	1	2	1	2	1	2
4	1	2	3	2	1	2
4	1	2	1	2	1	2
4	1	3	4	1	2	2
4	1	2	1	1	2	2
4	1	2	1	2	2	2
4	1	2	1	1	2	2
4	1	1	5	2	1	1
4	2	3	4	2	2	2
4	2	2	1	2	2	2
4	2	2	1	2	2	2
4	1	2	1	1	1	1
4	1	2	2	1	1	1
4	1	2	1	2	1	2
4	1	1	5	2	2	2
4	1	2	1	2	1	1
4	1	3	4	2	2	2
4	1	1	5	2	1	2
4	1	3	4	2	1	2
4	3	2	1	1	2	1
4	3	2	1	1	1	1
4	1	2	1	2	1	2
4	1	2	1	2	2	2
4	1	1	5	2	2	2
4	1	2	1	2	2	2
4	1	2	3	2	2	1
4	1	2	1	2	1	1
4	1	2	1	2	1	1
4	3	2	1	2	2	1
4	2	2	1	2	2	2
4	2	2	1	2	2	2
4	1	2	1	2	1	2
4	2	2	2	2	2	2
4	3	2	1	2	2	1
4	3	2	1	1	2	1
4	3	2	1	1	2	1
4	1	2	1	1	1	1
4	1	2	2	1	2	1
4	1	2	1	2	2	2
4	3	1	5	2	2	1
4	1	1	5	2	2	2
4	1	1	5	2	2	1
4	1	2	1	2	2	1
4	3	2	1	2	1	2
4	1	2	1	2	1	1
4	1	2	1	2	1	2
4	1	1	5	2	2	2
4	1	1	5	2	2	1
4	3	2	1	2	1	1
4	1	2	1	2	2	2
4	1	2	3	1	2	2
4	1	2	1	1	2	1
4	1	2	1	2	1	2
4	1	2	1	2	2	2
4	1	2	1	2	2	2
4	1	2	1	2	1	2
4	3	2	1	1	2	2
4	1	2	1	2	1	2
4	1	2	2	2	1	2
4	1	2	1	2	2	2
4	1	2	1	2	2	2
4	3	2	1	1	2	1
4	1	2	3	1	2	1
4	1	2	1	2	2	1
4	1	2	1	2	2	2
4	1	2	1	1	2	2
4	1	1	5	1	2	2
4	1	2	1	2	1	2
4	1	2	1	1	1	2
4	1	2	1	2	1	2
4	1	1	5	1	2	2
4	1	2	1	2	1	2
4	1	2	1	2	1	1
4	1	2	1	2	2	2
4	1	2	1	1	1	2
4	1	2	3	1	2	2
4	1	2	1	2	2	2
4	1	2	1	1	2	2
4	1	2	1	2	2	2
4	1	2	1	1	2	2
4	1	2	1	1	2	1
4	1	2	1	1	1	1
4	1	2	1	1	2	1
4	1	2	1	1	2	1
4	1	2	1	1	1	2
4	1	2	1	1	2	1
4	3	2	3	1	1	1
4	3	2	1	1	2	1
4	1	2	1	1	2	2
4	1	1	5	2	2	2
4	1	2	1	2	3	2
4	1	2	1	1	2	1
5	2	2	3	2	2	2
5	1	2	1	2	1	2
5	1	2	1	2	1	2
5	1	2	1	1	1	2
5	3	2	1	2	1	1
5	1	2	2	2	2	2
5	1	2	1	2	2	2
5	2	2	2	2	2	2
5	2	3	4	2	2	2
5	2	2	3	2	2	2
5	2	1	5	1	1	2
5	1	2	1	1	1	2
5	1	2	2	2	2	2
5	1	2	2	2	1	2
5	1	2	2	1	1	1
5	1	2	1	1	2	2
5	1	2	2	2	1	1
5	1	2	1	2	2	2
5	1	2	1	2	2	2
5	1	3	4	2	1	2
5	3	2	1	2	2	1
5	1	2	1	2	2	2
5	1	2	1	2	2	2
5	3	2	1	2	2	1
5	3	1	5	2	2	1
5	1	2	1	2	2	2
5	3	2	1	2	2	1
5	1	2	1	2	2	2
5	1	2	1	2	2	2
5	1	2	1	2	2	2
5	3	2	3	1	2	1
5	1	2	1	2	2	2
5	1	2	1	2	2	2
5	3	1	5	2	2	2
5	1	2	1	1	2	2
5	1	2	1	1	2	2
5	3	2	1	1	2	2
5	1	2	1	2	2	1
5	1	2	1	2	2	1
5	1	2	2	2	2	2
5	1	2	2	2	2	2
5	1	2	1	2	2	2
5	3	1	5	2	2	2
5	1	2	1	2	2	2
5	3	2	1	1	2	1
5	3	2	1	1	2	2
5	3	2	1	2	2	1
5	1	1	5	2	2	2
5	1	2	2	1	2	2
5	1	2	1	1	2	2
5	1	2	1	1	2	2
5	1	3	4	2	2	1
5	3	2	1	2	2	1
5	1	2	1	2	2	2
5	1	2	1	1	2	2
5	1	2	1	1	2	2
5	1	2	1	2	2	2
5	1	1	5	2	2	2
5	3	2	1	1	2	1
5	1	2	1	2	2	2
5	1	2	1	2	2	2
5	1	2	1	2	2	2
5	1	2	1	2	2	2
5	1	2	1	2	2	2
5	1	2	1	2	3	2
5	1	2	1	2	2	2
5	1	2	1	2	2	1
5	1	2	1	1	2	2
5	3	2	1	1	2	2
5	1	1	5	2	2	2
5	1	2	1	2	2	2
5	1	2	1	2	2	2
5	1	3	4	2	2	2
5	1	2	1	2	2	2
5	1	2	1	2	2	2
5	1	2	1	2	2	1
5	1	2	1	1	2	2
5	1	3	4	2	2	2
5	1	2	1	1	2	2
5	1	2	1	1	2	2
5	1	2	1	2	2	2
5	1	2	1	2	2	2
5	1	2	1	2	2	2
5	1	2	1	2	2	2
5	1	2	1	1	2	2
5	1	3	4	2	3	1
5	1	2	1	2	1	2
5	1	3	4	2	2	2
5	1	2	1	2	2	1
5	1	2	1	1	2	2
5	1	2	1	2	2	2
5	1	2	1	2	2	2
5	1	3	4	2	2	2
5	1	2	1	2	2	2
5	1	3	4	2	2	2
5	1	2	1	2	2	2
5	1	1	5	1	2	2
5	3	2	1	1	2	1
5	1	2	1	2	3	2
5	1	2	1	2	2	2
5	1	3	4	1	2	2
5	1	3	4	2	2	2
5	1	2	3	2	2	2
5	1	3	4	2	2	1
5	1	2	1	2	2	2
5	1	2	1	1	2	2
5	2	2	1	1	2	2
5	1	2	1	2	2	2
5	1	2	1	2	2	2
5	1	3	4	1	2	2
5	1	3	4	2	2	2
5	1	2	1	2	2	2
5	1	2	2	2	2	2
5	2	2	1	2	1	2
5	2	3	4	1	2	2
5	1	3	4	1	2	2
5	2	3	4	1	1	2
5	1	2	1	1	2	2
5	1	2	1	2	3	2
5	2	2	1	1	2	2
5	2	2	3	1	2	2
5	1	2	1	2	1	2
5	1	3	4	2	2	2
5	1	2	1	2	2	2
5	1	2	1	2	2	2
5	1	2	1	2	2	2
5	3	2	1	2	2	1
5	2	3	4	2	2	2
6	3	2	1	1	2	1
6	3	2	1	1	2	1
6	3	2	2	1	1	1
6	1	2	3	1	1	1
6	3	2	1	1	2	1
6	3	2	1	1	1	1
6	3	2	1	1	1	1
6	3	2	1	1	1	1
6	3	2	1	1	1	1
6	3	2	1	1	2	1
6	1	2	1	2	2	1
6	3	2	1	1	1	1
6	3	2	1	1	1	1
6	3	2	1	1	1	1
6	3	2	1	1	1	1
6	3	2	2	1	2	1
6	3	2	1	1	1	1
6	3	2	1	1	1	1
6	3	2	1	1	1	1
6	3	2	1	1	2	1
6	3	2	1	1	2	1
6	3	2	1	1	1	1
6	3	2	1	1	1	1
6	1	2	1	1	2	1
6	3	2	1	1	1	1
6	3	2	1	1	1	1
6	3	2	1	1	1	1
6	3	2	1	1	1	1
6	3	2	1	1	1	1
6	3	1	2	1	1	1
6	3	1	2	2	2	1
6	3	2	1	1	2	1
6	3	2	1	1	1	1
6	3	2	1	1	1	1
6	3	2	1	1	1	1
6	3	2	1	2	2	1
6	3	2	1	2	1	1
6	3	2	1	1	2	1
6	3	2	1	1	1	1
6	3	2	1	1	1	1
6	3	2	3	1	2	1
6	3	2	1	2	1	1
6	3	1	5	1	2	1
6	3	2	1	1	2	1
6	3	1	5	1	2	1
6	3	2	1	1	1	1
6	3	2	1	1	2	1
6	1	2	2	1	2	2
6	1	2	1	2	2	2
6	3	2	1	1	1	1
6	3	1	5	1	1	1
6	3	2	1	1	1	1
6	1	2	1	1	2	1
6	3	2	1	1	2	1
6	3	2	1	1	2	1
6	3	2	1	1	2	1
6	3	2	1	1	1	1
6	3	1	5	1	2	1
6	1	2	1	2	2	2
6	3	2	1	2	2	1
6	3	2	1	1	1	1
6	1	1	5	1	2	1
6	1	2	1	1	2	1
6	3	2	1	2	1	1
6	1	2	1	1	2	1
6	3	2	1	2	1	1
6	3	2	1	1	2	1
6	1	2	1	1	1	1
6	3	2	1	1	2	1
6	1	2	1	2	2	2
6	3	2	1	2	2	1
6	3	2	1	2	1	1
6	1	2	1	1	2	1
6	1	2	1	2	2	2
6	3	2	1	1	2	1
6	3	2	1	1	1	1
6	3	2	1	1	1	1
6	3	2	1	1	1	1
6	3	2	1	2	2	1
6	3	2	1	1	1	1
6	3	2	1	2	2	1
6	3	2	2	1	1	1
6	1	2	1	2	2	2
6	3	2	1	1	1	1
6	3	2	1	2	1	1
6	3	2	1	1	3	1
6	1	2	1	1	2	2
6	3	2	3	2	1	1
6	3	2	1	1	2	1
6	1	2	1	1	1	1
6	3	2	1	1	1	1
6	3	2	1	1	2	1
6	3	2	1	2	2	1
6	3	2	1	1	1	1
6	3	2	1	1	1	1
6	1	2	1	1	2	1
6	3	1	5	1	2	1
6	3	2	1	1	2	1
6	3	2	1	1	2	1
6	1	2	1	1	2	1
6	3	2	1	1	2	1
6	3	2	1	1	3	1
6	3	2	1	1	2	1
6	3	2	3	1	2	1
6	3	2	1	1	3	1
6	1	2	1	1	2	2
6	1	2	1	1	2	2
6	3	1	5	1	3	1
6	3	2	1	1	2	1
6	3	2	1	1	3	1
7	3	2	1	1	3	1
7	3	1	5	1	1	1
7	3	2	1	1	3	1
7	3	2	1	1	3	1
7	3	2	1	1	2	1
7	3	2	1	1	3	1
7	3	2	1	1	3	1
7	3	2	1	1	3	1
7	3	2	1	1	3	1
7	3	2	1	1	3	1
7	3	2	1	1	3	1
7	3	2	1	1	3	1
7	3	2	3	1	3	1
7	3	2	1	1	3	1
7	3	2	1	1	3	1
7	3	2	1	1	1	1
7	3	2	1	1	3	1
7	3	2	3	1	3	1
7	3	2	1	1	3	1
7	3	2	1	1	3	1
7	3	2	1	1	3	1
7	3	2	1	1	1	1
7	3	2	1	1	3	1
7	3	2	1	1	3	1
7	3	1	5	1	3	1
7	3	2	3	1	3	1
7	3	2	2	1	3	1
7	3	2	1	1	3	1
7	3	2	1	1	3	1
7	3	2	1	2	3	1
7	3	1	3	2	3	1
7	3	2	3	1	3	1
7	3	2	1	1	1	1
7	3	2	1	1	3	1
7	3	2	1	1	3	1
7	3	2	1	1	3	1
7	3	2	1	1	3	1
7	3	2	1	1	1	1
7	3	2	1	1	3	1
7	3	2	1	1	3	1
7	3	2	1	1	3	1
7	3	2	1	1	3	1
7	3	2	1	1	3	1
7	3	2	1	1	3	1
7	3	2	1	1	3	1
7	3	2	1	1	3	1
7	3	2	2	1	3	1
7	3	2	2	2	3	2
7	1	2	3	1	3	1
7	3	2	1	1	1	1
7	3	2	1	1	3	1
7	1	1	5	2	3	2
7	3	2	1	1	3	1
7	1	2	1	1	3	2
7	3	2	1	1	3	1
7	3	2	1	1	3	1
7	3	2	3	1	3	1
7	3	2	1	1	3	1
7	3	2	1	1	3	1
7	3	2	1	1	3	1
7	3	2	1	1	3	1
7	3	2	1	1	3	1
7	3	2	1	1	3	1
7	3	2	3	1	3	1
7	3	2	1	1	3	1
7	1	2	1	1	3	2
7	3	2	1	1	3	2
7	3	2	3	1	3	1
7	3	2	1	1	3	1
7	3	2	1	1	3	1
7	3	2	1	1	3	1
7	3	1	5	1	3	1
7	3	1	5	1	3	1
7	3	2	1	1	3	1
7	3	2	1	1	3	1
7	3	2	1	1	3	1
7	3	2	1	1	3	1
7	3	2	1	1	3	1
7	3	2	1	1	3	1
7	3	2	1	1	3	1
7	3	2	1	2	3	1
7	3	2	3	1	3	1
7	3	2	1	1	3	1
7	3	2	1	2	3	1
7	3	2	1	2	1	1
7	3	1	3	1	3	1
7	3	1	2	2	1	1
7	3	2	1	1	3	1
7	3	2	1	1	3	1
7	3	2	2	1	3	1
7	3	2	1	1	3	1
7	3	2	1	1	3	1
7	3	2	1	1	3	1
7	3	2	1	1	3	1
7	3	2	1	1	3	1
7	3	2	1	1	3	1
8	1	2	3	1	1	1
8	3	2	1	1	3	1
8	1	2	1	2	1	1
8	3	2	1	2	2	1
8	1	2	1	1	1	1
8	1	1	5	2	1	1
8	3	2	1	1	2	1
8	1	2	1	2	2	1
8	1	2	1	2	1	1
8	1	2	1	1	1	1
8	1	2	1	2	1	1
8	1	2	2	1	2	2
8	1	2	1	2	1	2
8	1	2	1	1	1	1
8	3	2	2	1	1	1
8	3	2	1	1	2	1
8	1	2	1	1	1	1
8	1	2	1	1	1	1
8	1	2	1	2	3	1
8	1	2	1	1	3	1
8	3	2	1	1	1	1
8	1	2	1	1	1	1
8	1	2	1	2	1	1
8	3	2	1	2	1	1
8	1	2	3	1	2	1
8	1	2	1	1	1	1
8	1	2	1	1	1	1
8	1	2	1	1	3	1
8	1	1	2	1	3	1
8	1	2	1	1	1	1
8	1	2	1	1	2	1
8	1	2	1	1	1	1
8	1	2	1	1	1	1
8	3	1	5	1	2	1
8	1	1	5	1	2	1
8	1	2	2	2	2	1
8	1	2	3	1	1	1
8	1	2	1	1	2	1
8	1	2	1	2	1	1
8	1	2	1	2	1	1
8	1	2	1	1	2	1
8	1	2	1	1	1	1
8	1	2	1	1	1	1
8	1	1	5	2	2	1
8	1	2	1	1	1	1
8	3	2	1	1	1	1
8	1	2	1	1	1	1
8	3	2	1	1	2	1
8	3	2	1	1	2	1
8	1	2	1	1	3	1
8	3	1	5	1	1	2
8	3	2	1	1	1	2
8	3	2	3	1	1	2
8	3	1	3	1	1	2
8	1	2	1	1	3	1
8	1	2	2	1	2	1
8	1	2	1	1	1	1
8	1	2	1	1	1	1
8	1	2	1	1	1	1
8	1	2	3	1	1	1
8	3	2	1	1	2	1
8	3	2	2	1	1	1
8	1	2	1	1	3	1
8	1	2	1	1	3	1
8	1	2	1	1	3	1
8	1	2	1	1	3	1
8	1	2	1	1	1	1
8	1	2	1	1	3	1
8	1	1	5	1	1	1
8	1	1	5	2	1	1
8	1	2	3	1	3	1
8	3	2	1	1	3	1
8	3	2	1	1	3	1
8	3	2	1	1	3	1
8	3	2	1	1	1	1
8	3	2	1	1	3	1
8	3	2	1	1	3	1
8	3	2	1	1	3	1
8	3	2	1	2	3	1
8	1	2	1	1	2	1
8	1	2	1	1	1	1
8	1	2	1	2	1	1
8	1	2	1	1	1	1
8	1	2	1	1	1	1
8	1	2	1	1	1	1
8	1	2	3	1	3	1
8	1	2	1	1	1	1
8	3	1	2	1	3	1
8	3	2	1	1	3	1
8	1	1	5	1	1	1
8	1	2	1	1	2	1
8	1	2	1	1	3	1
8	1	2	2	1	1	1
8	1	2	1	1	1	1
8	1	2	2	1	1	1
8	1	2	2	1	3	1
8	1	2	2	1	2	1
8	1	2	3	1	2	1
8	1	2	1	1	3	1
8	1	2	1	1	1	1
8	1	2	2	1	3	1
8	1	2	1	1	3	1
8	1	2	1	1	1	1
9	3	2	1	1	3	1
9	3	2	2	1	3	1
9	3	2	3	1	3	1
9	3	2	3	1	3	1
9	3	2	1	1	3	1
9	3	2	1	1	3	1
9	3	2	1	1	3	1
9	3	2	3	1	3	1
9	3	2	1	1	3	1
9	3	2	1	1	3	1
9	3	1	5	1	3	1
9	3	2	1	1	3	1
9	3	2	1	1	3	1
9	3	2	3	1	3	1
9	3	2	1	1	3	1
9	3	2	1	1	3	1
9	3	2	3	1	3	1
9	3	2	1	1	3	1
9	3	2	1	1	3	1
9	3	2	1	1	3	1
9	3	2	1	1	3	1
9	3	2	1	1	3	1
9	3	2	1	1	3	1
9	3	2	1	1	3	1
9	3	2	1	1	3	2
9	3	2	2	1	3	1
9	3	2	1	1	3	1
9	3	1	5	1	3	1
9	3	2	1	1	3	1
9	3	2	1	1	3	1
9	3	2	1	1	3	1
9	3	2	1	1	3	1
9	3	1	3	1	3	1
9	3	2	1	1	2	1
9	3	2	3	1	3	1
9	3	2	3	1	3	1
9	3	1	3	1	3	1
9	3	2	1	1	3	1
9	3	2	1	1	3	1
9	3	2	1	1	3	1
9	3	2	1	1	3	1
9	3	1	3	1	3	1
9	3	2	1	1	3	1
9	3	2	1	1	3	1
9	3	1	5	1	3	1
9	3	2	1	1	3	1
9	3	2	1	2	3	1
9	3	1	5	2	3	1
9	3	2	1	1	3	1
9	3	2	1	1	2	1
9	3	2	1	1	2	1
9	3	1	3	1	2	1
9	3	2	1	1	3	1
9	3	2	2	1	3	1
9	3	2	3	1	3	1
9	3	2	1	1	3	1
9	3	1	5	1	3	1
9	3	2	1	1	3	1
9	3	2	1	1	3	1
9	3	2	1	1	3	1
9	3	2	2	1	3	1
9	3	2	1	1	3	1
9	3	2	1	1	3	1
9	3	2	1	1	3	1
9	3	2	1	1	3	1
9	3	2	1	1	3	1
9	3	2	1	1	3	1
9	3	2	3	1	3	1
9	3	2	1	1	3	1
9	3	2	1	1	3	1
9	3	2	1	1	3	1
9	3	2	3	1	3	1
9	3	2	1	1	3	1
9	3	2	1	1	3	1
9	3	2	1	1	3	1
9	3	2	1	1	3	1
9	3	2	1	1	3	1
9	3	1	5	1	3	1
9	3	2	1	1	3	1
9	3	2	1	1	3	1
9	3	1	2	1	3	1
9	3	2	1	1	3	1
9	3	1	5	1	1	2
9	3	1	3	1	3	1
9	3	2	1	2	3	2
9	3	2	1	1	2	1
9	3	2	2	1	1	1
9	3	2	1	1	3	1
9	3	2	1	1	3	1
9	3	2	3	2	3	1
9	3	2	3	1	3	1
9	3	2	3	1	3	1
9	3	2	2	1	3	1
9	3	2	1	1	3	1
9	3	2	3	2	3	1
9	3	2	1	1	3	1
9	3	2	3	1	3	1
9	3	2	1	2	3	1
9	3	2	1	1	3	1
9	3	2	1	1	3	1
9	3	2	1	1	3	1
9	3	2	1	1	3	1
9	3	2	1	2	3	1
9	1	2	1	1	3	2
9	3	2	1	1	3	1
10	3	2	1	2	1	1
10	2	2	1	2	2	2
10	1	2	1	1	2	2
10	3	2	1	1	2	1
10	3	2	1	2	1	1
10	1	2	1	2	2	2
10	3	2	1	1	2	1
10	3	2	1	1	2	1
10	3	2	1	2	1	1
10	1	2	1	2	2	1
10	3	2	1	1	2	1
10	3	2	1	1	1	1
10	3	1	5	2	2	1
10	3	2	2	1	2	1
10	3	2	1	2	1	1
10	3	2	1	1	1	1
10	3	2	1	1	1	1
10	3	2	1	1	2	1
10	3	2	1	1	1	1
10	3	1	5	1	2	1
10	3	2	1	1	2	1
10	3	2	1	2	1	1
10	3	2	1	2	1	1
10	3	2	1	1	2	1
10	1	2	1	2	1	1
10	1	2	1	1	2	1
10	3	2	1	1	1	1
10	1	2	1	1	2	1
10	3	2	1	1	2	1
10	1	2	1	1	1	2
10	3	2	1	1	2	1
10	3	1	5	1	1	1
10	3	2	1	1	2	1
10	3	2	1	1	2	1
10	3	2	1	1	2	1
10	3	2	1	1	1	1
10	3	2	1	1	2	1
10	3	2	1	1	2	1
10	3	1	5	2	1	1
10	3	2	1	1	1	1
10	3	1	5	2	1	1
10	3	2	2	2	2	1
10	3	2	1	1	1	1
10	3	2	1	1	1	1
10	3	2	1	1	1	1
10	3	2	1	2	2	1
10	1	2	1	2	2	1
10	1	2	1	2	2	2
10	3	2	1	1	1	1
10	3	2	1	1	2	1
10	3	2	1	1	2	1
10	3	2	1	1	2	1
10	3	2	1	1	2	1
10	3	2	1	1	1	1
10	3	2	1	1	2	1
10	3	2	1	1	1	1
10	1	2	1	1	2	1
10	3	1	5	2	2	1
10	3	1	5	1	1	1
10	3	2	1	1	2	1
10	3	2	2	2	2	1
10	1	2	2	1	2	2
10	3	2	2	1	2	1
10	3	2	1	1	2	1
10	3	2	1	1	1	1
10	3	2	1	1	2	1
10	3	2	1	1	2	1
10	3	2	1	1	2	1
10	3	2	1	1	2	1
10	3	2	1	1	2	1
10	3	2	1	1	2	1
10	3	2	1	2	2	1
10	3	2	1	2	1	1
10	3	2	1	1	1	1
10	1	2	1	1	1	1
10	3	2	1	1	1	1
10	3	2	1	1	1	1
10	3	2	1	1	2	1
10	3	2	1	1	2	1
10	3	1	5	1	2	1
10	3	2	1	1	2	1
10	3	2	1	1	2	1
10	3	2	1	1	1	1
10	3	2	1	1	2	1
10	3	2	1	1	2	1
10	3	2	1	1	2	1
10	3	2	1	1	2	1
10	3	2	1	1	2	1
10	3	2	1	1	2	1
10	3	2	1	1	1	1
10	3	2	2	1	2	1
10	3	1	5	1	2	1
10	1	2	1	1	2	1
10	3	2	1	1	2	1
10	3	2	1	1	1	1
10	3	2	2	1	1	1
10	1	1	5	1	2	1
10	3	2	1	1	1	1
10	3	2	1	1	1	1
10	3	2	1	1	2	1
10	3	2	1	1	1	1
10	3	2	1	1	2	1
10	3	2	1	1	1	1
10	3	2	3	1	2	1
10	3	2	1	1	1	1
10	3	2	1	1	2	1
10	3	2	1	1	1	1
10	3	2	3	1	2	1
10	3	2	1	1	2	1
10	3	2	1	1	1	1
10	3	2	1	2	3	1
10	3	1	5	1	1	1
10	3	2	1	2	1	2
10	3	1	5	1	1	1
10	3	2	1	1	1	1
10	3	2	1	1	1	1
10	3	2	1	1	2	1
10	3	2	1	2	2	1
10	3	2	1	1	2	1
10	3	2	1	1	1	1
10	3	2	1	1	1	1
10	3	2	1	1	1	1
10	1	1	5	1	2	1
10	3	2	1	1	2	1
10	1	2	1	1	2	1
10	3	2	1	1	2	1
10	3	2	1	1	2	1
10	3	2	1	1	1	1
10	3	2	1	1	2	1
10	1	2	1	1	2	1
10	3	2	1	1	1	1
10	3	2	1	1	2	1
10	3	2	1	1	1	1
10	3	2	2	1	2	1
10	1	3	4	1	2	2
10	1	2	1	1	2	2
10	1	2	1	2	3	1
10	3	1	5	1	1	1
10	1	2	1	1	2	1
10	1	2	1	1	2	2
10	1	2	1	1	2	1
10	1	2	1	1	3	1
10	1	2	1	1	3	1
10	1	1	5	1	3	2
10	3	2	1	1	1	1
10	3	1	5	1	1	2
10	3	2	1	1	2	1

## Sheet: Birth type
PHZ	Simple	Twins	Triplet	Multiple
BSZ	66.6667	33.3333	0	33.3333
BSZ	25	50	25	75
BSZ	100	0	0	0
BSZ	50	50	0	50
BSZ	0	100	0	100
BSZ	100	0	0	0
BSZ	75	25	0	25
BSZ	50	50	0	50
BSZ	25	75	0	75
BSZ	100	0	0	0
BSZ	100	0	0	0
BSZ	100	0	0	0
BSZ	100	0	0	0
BSZ	100	0	0	0
BSZ	66.6667	33.3333	0	33.3333
BSZ	100	0	0	0
BSZ	100	0	0	0
BSZ	66.6667	33.3333	0	33.3333
BSZ	100	0	0	0
BSZ	50	50	0	50
BSZ	100	0	0	0
BSZ	66.6667	33.3333	0	33.3333
BSZ	100	0	0	0
BSZ	100	0	0	0
BSZ	100	0	0	0
BSZ	50	50	0	50
BSZ	50	50	0	50
BSZ	100	0	0	0
BSZ	100	0	0	0
BSZ	75	25	0	25
BSZ	14.2857	85.7143	0	85.7143
BSZ	85.7143	14.2857	0	14.2857
BSZ	100	0	0	0
BSZ	100	0	0	0
BSZ	60	40	0	40
BSZ	100	0	0	0
BSZ	20	80	0	80
BSZ	100	0	0	0
BSZ	10	70	20	90
BSZ	100	0	0	0
BSZ	66.6667	33.3333	0	33.3333
BSZ	100	0	0	0
BSZ	100	0	0	0
BSZ	100	0	0	0
BSZ	100	0	0	0
BSZ	40	60	0	60
BSZ	100	0	0	0
BSZ	100	0	0	0
BSZ	100	0	0	0
BSZ	33.3333	66.6667	0	66.6667
BSZ	100	0	0	0
BSZ	100	0	0	0
BSZ	100	0	0	0
BSZ	100	0	0	0
BSZ	100	0	0	0
BSZ	100	0	0	0
BSZ	66.6667	33.3333	0	33.3333
BSZ	66.6667	33.3333	0	33.3333
BSZ	50	50	0	50
BSZ	50	50	0	50
BSZ	100	0	0	0
BSZ	33.3333	66.6667	0	66.6667
BSZ	100	0	0	0
BSZ	100	0	0	0
BSZ	100	0	0	0
BSZ	100	0	0	0
BSZ	50	50	0	50
BSZ	66.6667	33.3333	0	33.3333
BSZ	66.6667	33.3333	0	33.3333
BSZ	0	100	0	100
BSZ	100	0	0	0
BSZ	0	100	0	100
BSZ	100	0	0	0
BSZ	100	0	0	0
BSZ	100	0	0	0
BSZ	100	0	0	0
BSZ	100	0	0	0
BSZ	100	0	0	0
BSZ	100	0	0	0
BSZ	33.3333	66.6667	0	66.6667
BSZ	100	0	0	0
BSZ	100	0	0	0
BSZ	100	0	0	0
BSZ	50	50	0	50
BSZ	33.3333	66.6667	0	66.6667
BSZ	100	0	0	0
BSZ	100	0	0	0
BSZ	100	0	0	0
BSZ	33.3333	66.6667	0	66.6667
BSZ	100	0	0	0
BSZ	0	100	0	100
BSZ	0	100	0	100
BSZ	33.3333	66.6667	0	66.6667
BSZ	100	0	0	0
BSZ	100	0	0	0
BSZ	33.3333	66.6667	0	66.6667
BSZ	100	0	0	0
BSZ	50	50	0	50
BSZ	50	50	0	50
BSZ	100	0	0	0
BSZ	50	50	0	50
BSZ	50	50	0	50
BSZ	33.3333	66.6667	0	66.6667
BSZ	50	50	0	50
BSZ	66.6667	33.3333	0	33.3333
BSZ	100	0	0	0
BSZ	100	0	0	0
BSZ	50	50	0	50
BSZ	75	25	0	25
BSZ	100	0	0	0
BSZ	50	50	0	50
BSZ	75	25	0	25
BZ	66.6667	33.3333	0	33.3333
BZ	50	50	0	50
BZ	50	50	0	50
BZ	66.6667	33.3333	0	33.3333
BZ	66.6667	33.3333	0	33.3333
BZ	100	0	0	0
BZ	100	0	0	0
BZ	100	0	0	0
BZ	50	50	0	50
BZ	50	50	0	50
BZ	100	0	0	0
BZ	0	100	0	100
BZ	100	0	0	0
BZ	50	50	0	50
BZ	100	0	0	0
BZ	0	100	0	100
BZ	100	0	0	0
BZ	100	0	0	0
BZ	100	0	0	0
BZ	100	0	0	0
BZ	100	0	0	0
BZ	25	75	0	75
BZ	100	0	0	0
BZ	100	0	0	0
BZ	100	0	0	0
BZ	57.1429	42.8571	0	42.8571
BZ	50	50	0	50
BZ	100	0	0	0
BZ	100	0	0	0
BZ	100	0	0	0
BZ	100	0	0	0
BZ	100	0	0	0
BZ	100	0	0	0
BZ	50	50	0	50
BZ	100	0	0	0
BZ	80	20	0	20
BZ	100	0	0	0
BZ	100	0	0	0
BZ	100	0	0	0
BZ	66.6667	33.3333	0	33.3333
BZ	100	0	0	0
BZ	100	0	0	0
BZ	100	0	0	0
BZ	100	0	0	0
BZ	100	0	0	0
BZ	100	0	0	0
BZ	88.8889	11.1111	0	11.1111
BZ	100	0	0	0
BZ	90	10	0	10
BZ	0	100	0	100
BZ	100	0	0	0
BZ	100	0	0	0
BZ	100	0	0	0
BZ	100	0	0	0
BZ	100	0	0	0
BZ	66.6667	33.3333	0	33.3333
BZ	100	0	0	0
BZ	75	25	0	25
BZ	100	0	0	0
BZ	33.3333	66.6667	0	66.6667
BZ	85.7143	14.2857	0	14.2857
BZ	100	0	0	0
BZ	50	50	0	50
BZ	50	50	0	50
BZ	66.6667	33.3333	0	33.3333
BZ	11.1111	88.8889	0	88.8889
BZ	75	25	0	25
BZ	75	25	0	25
BZ	100	0	0	0
BZ	33.3333	66.6667	0	66.6667
BZ	33.3333	66.6667	0	66.6667
BZ	100	0	0	0
BZ	100	0	0	0
BZ	20	80	0	80
BZ	100	0	0	0
BZ	16.6667	83.3333	0	83.3333
BZ	100	0	0	0
BZ	33.3333	66.6667	0	66.6667
BZ	100	0	0	0
BZ	50	0	50	50
BZ	66.6667	33.3333	0	33.3333
BZ	50	50	0	50
BZ	100	0	0	0
BZ	100	0	0	0
BZ	33.3333	66.6667	0	66.6667
BZ	100	0	0	0
BZ	80	20	0	20
BZ	75	25	0	25
BZ	25	75	0	75
BZ	66.6667	33.3333	0	33.3333
BZ	0	100	0	100
BZ	0	100	0	100
BZ	50	50	0	50
BZ	100	0	0	0
BZ	50	50	0	50
BZ	100	0	0	0
BZ	100	0	0	0
BZ	100	0	0	0
BZ	100	0	0	0
BZ	100	0	0	0
BZ	0	100	0	100
BZ	100	0	0	0
BZ	100	0	0	0
BZ	100	0	0	0
BZ	50	50	0	50
BZ	100	0	0	0
BZ	50	50	0	50
BZ	100	0	0	0
BZ	100	0	0	0
BZ	100	0	0	0
BZ	0	100	0	100
BZ	100	0	0	0
BZ	100	0	0	0
BZ	33.3333	66.6667	0	66.6667
BZ	50	50	0	50
BZ	40	60	0	60
BZ	100	0	0	0
BZ	100	0	0	0
BZ	25	75	0	75
BZ	100	0	0	0
BZ	0	100	0	100
BZ	100	0	0	0
BZ	100	0	0	0
BZ	100	0	0	0
BZ	25	75	0	75
BZ	66.6667	33.3333	0	33.3333
BZ	50	50	0	50
BZ	75	25	0	25
BZ	75	25	0	25
BZ	33.3333	66.6667	0	66.6667
BZ	40	60	0	60
BZ	100	0	0	0
BZ	75	25	0	25
BZ	100	0	0	0
BZ	33.3333	66.6667	0	66.6667
BZ	50	50	0	50
BZ	100	0	0	0
BZ	100	0	0	0
BZ	100	0	0	0
BZ	100	0	0	0
BZ	100	0	0	0
BZ	33.3333	66.6667	0	66.6667
BZ	100	0	0	0
BZ	50	50	0	50
BZ	100	0	0	0
BZ	100	0	0	0
BZ	100	0	0	0
BZ	100	0	0	0
BZ	100	0	0	0
BZ	33.3333	66.6667	0	66.6667
BZ	100	0	0	0
BZ	50	50	0	50
BZ	100	0	0	0
BZ	100	0	0	0
BZ	100	0	0	0
BZ	60	40	0	40
BZ	66.6667	33.3333	0	33.3333
BZ	0	100	0	100
BZ	100	0	0	0
BZ	100	0	0	0
BZ	100	0	0	0
BZ	100	0	0	0
BZ	50	50	0	50
BZ	50	50	0	50
BZ	100	0	0	0
BZ	100	0	0	0
BZ	100	0	0	0
BNZ	50	50	0	50
BNZ	100	0	0	0
BNZ	75	25	0	25
BNZ	50	50	0	50
BNZ	100	0	0	0
BNZ	100	0	0	0
BNZ	100	0	0	0
BNZ	100	0	0	0
BNZ	50	50	0	50
BNZ	100	0	0	0
BNZ	33.3333	66.6667	0	66.6667
BNZ	0	100	0	100
BNZ	50	50	0	50
BNZ	40	60	0	60
BNZ	33.3333	66.6667	0	66.6667
BNZ	40	60	0	60
BNZ	75	25	0	25
BNZ	100	0	0	0
BNZ	100	0	0	0
BNZ	16.6667	83.3333	0	83.3333
BNZ	100	0	0	0
BNZ	50	50	0	50
BNZ	75	25	0	25
BNZ	66.6667	33.3333	0	33.3333
BNZ	33.3333	66.6667	0	66.6667
BNZ	0	100	0	100
BNZ	100	0	0	0
BNZ	75	25	0	25
BNZ	0	100	0	100
BNZ	75	25	0	25
BNZ	100	0	0	0
BNZ	25	75	0	75
BNZ	100	0	0	0
BNZ	100	0	0	0
BNZ	100	0	0	0
BNZ	100	0	0	0
BNZ	100	0	0	0
BNZ	25	75	0	75
BNZ	20	80	0	80
BNZ	100	0	0	0
BNZ	33.3333	33.3333	33.3333	66.6667
BNZ	100	0	0	0
BNZ	100	0	0	0
BNZ	66.6667	33.3333	0	33.3333
BNZ	100	0	0	0
BNZ	100	0	0	0
BNZ	66.6667	33.3333	0	33.3333
BNZ	100	0	0	0
BNZ	100	0	0	0
BNZ	66.6667	33.3333	0	33.3333
BNZ	40	60	0	60
BNZ	100	0	0	0
BNZ	75	25	0	25
BNZ	100	0	0	0
BNZ	100	0	0	0
BNZ	66.6667	33.3333	0	33.3333
BNZ	100	0	0	0
BNZ	100	0	0	0
BNZ	75	25	0	25
BNZ	100	0	0	0
BNZ	50	50	0	50
BNZ	50	50	0	50
BNZ	75	25	0	25
BNZ	100	0	0	0
BNZ	100	0	0	0
BNZ	66.6667	33.3333	0	33.3333
BNZ	100	0	0	0
BNZ	16.6667	33.3333	50	83.3333
BNZ	100	0	0	0
BNZ	100	0	0	0
BNZ	80	20	0	20
BNZ	40	60	0	60
BNZ	100	0	0	0
BNZ	66.6667	33.3333	0	33.3333
BNZ	100	0	0	0
BNZ	100	0	0	0
BNZ	20	80	0	80
BNZ	100	0	0	0
BNZ	100	0	0	0
BNZ	100	0	0	0
BNZ	40	60	0	60
BNZ	100	0	0	0
BNZ	100	0	0	0
BNZ	100	0	0	0
BNZ	100	0	0	0
BNZ	25	75	0	75
BNZ	66.6667	33.3333	0	33.3333
BNZ	50	50	0	50
BNZ	100	0	0	0
BNZ	100	0	0	0
BNZ	100	0	0	0
BNZ	100	0	0	0
BNZ	100	0	0	0
BNZ	33.3333	66.6667	0	66.6667
BNZ	66.6667	33.3333	0	33.3333
BNZ	66.6667	33.3333	0	33.3333
BNZ	100	0	0	0
BNZ	60	40	0	40
BNZ	66.6667	33.3333	0	33.3333
BNZ	100	0	0	0
BNZ	100	0	0	0
BNZ	100	0	0	0
BNZ	100	0	0	0
BNZ	62.5	37.5	0	37.5
BNZ	100	0	0	0
BNZ	100	0	0	0
BNZ	100	0	0	0
BNZ	71.4286	28.5714	0	28.5714
BNZ	100	0	0	0
BNZ	100	0	0	0
BNZ	66.6667	33.3333	0	33.3333
BNZ	66.6667	33.3333	0	33.3333
BNZ	100	0	0	0
BNZ	75	25	0	25
BNZ	100	0	0	0
BNZ	33.3333	66.6667	0	66.6667
BNZ	100	0	0	0
BNZ	0	100	0	100
BNZ	66.6667	33.3333	0	33.3333
BNZ	40	60	0	60
BNZ	66.6667	33.3333	0	33.3333
BNZ	100	0	0	0
BNZ	100	0	0	0
BNZ	75	25	0	25
CAZ	50	50	0	50
CAZ	100	0	0	0
CAZ	66.6667	33.3333	0	33.3333
CAZ	50	50	0	50
CAZ	60	40	0	40
CAZ	100	0	0	0
CAZ	66.6667	33.3333	0	33.3333
CAZ	100	0	0	0
CAZ	100	0	0	0
CAZ	100	0	0	0
CAZ	100	0	0	0
CAZ	100	0	0	0
CAZ	100	0	0	0
CAZ	100	0	0	0
CAZ	100	0	0	0
CAZ	100	0	0	0
CAZ	100	0	0	0
CAZ	100	0	0	0
CAZ	100	0	0	0
CAZ	100	0	0	0
CAZ	100	0	0	0
CAZ	100	0	0	0
CAZ	100	0	0	0
CAZ	100	0	0	0
CAZ	66.6667	33.3333	0	33.3333
CAZ	100	0	0	0
CAZ	50	50	0	50
CAZ	100	0	0	0
CAZ	50	50	0	50
CAZ	100	0	0	0
CAZ	100	0	0	0
CAZ	100	0	0	0
CAZ	100	0	0	0
CAZ	100	0	0	0
CAZ	100	0	0	0
CAZ	100	0	0	0
CAZ	33.3333	66.6667	0	66.6667
CAZ	100	0	0	0
CAZ	100	0	0	0
CAZ	20	80	0	80
CAZ	100	0	0	0
CAZ	100	0	0	0
CAZ	100	0	0	0
CAZ	20	0	80	80
CAZ	100	0	0	0
CAZ	33.3333	66.6667	0	66.6667
CAZ	66.6667	33.3333	0	33.3333
CAZ	75	25	0	25
CAZ	14.2857	85.7143	0	85.7143
CAZ	100	0	0	0
CAZ	100	0	0	0
CAZ	100	0	0	0
CAZ	60	40	0	40
CAZ	100	0	0	0
CAZ	100	0	0	0
CAZ	100	0	0	0
CAZ	75	25	0	25
CAZ	100	0	0	0
CAZ	100	0	0	0
CAZ	100	0	0	0
CAZ	66.6667	33.3333	0	33.3333
CAZ	100	0	0	0
CAZ	100	0	0	0
CAZ	100	0	0	0
CAZ	100	0	0	0
CAZ	100	0	0	0
CAZ	50	50	0	50
CAZ	100	0	0	0
CAZ	100	0	0	0
CAZ	100	0	0	0
CAZ	100	0	0	0
CAZ	100	0	0	0
CAZ	100	0	0	0
CAZ	100	0	0	0
CAZ	100	0	0	0
CAZ	100	0	0	0
CAZ	100	0	0	0
CAZ	100	0	0	0
CAZ	33.3333	66.6667	0	66.6667
CAZ	66.6667	33.3333	0	33.3333
CAZ	66.6667	33.3333	0	33.3333
CAZ	100	0	0	0
CAZ	33.3333	66.6667	0	66.6667
CAZ	20	80	0	80
CAZ	16.6667	83.3333	0	83.3333
CAZ	100	0	0	0
CAZ	50	50	0	50
CAZ	100	0	0	0
CAZ	100	0	0	0
CAZ	100	0	0	0
CAZ	100	0	0	0
CAZ	66.6667	33.3333	0	33.3333
CAZ	75	25	0	25
CAZ	100	0	0	0
CAZ	75	25	0	25
CAZ	33.3333	66.6667	0	66.6667
CAZ	50	50	0	50
CAZ	100	0	0	0
CAZ	100	0	0	0
CAZ	100	0	0	0
CAZ	100	0	0	0
CAZ	100	0	0	0
CAZ	100	0	0	0
CAZ	100	0	0	0
CAZ	100	0	0	0
CAZ	100	0	0	0
CAZ	100	0	0	0
CAZ	100	0	0	0
CAZ	50	50	0	50
CAZ	33.3333	66.6667	0	66.6667
CAZ	60	40	0	40
CAZ	100	0	0	0
CAZ	100	0	0	0
CAZ	100	0	0	0
CAZ	0	100	0	100
CAZ	100	0	0	0
CAZ	50	50	0	50
CAZ	100	0	0	0
CAZ	50	50	0	50
CAZ	0	100	0	100
CAZ	100	0	0	0
CAZ	100	0	0	0
CAZ	100	0	0	0
CAZ	100	0	0	0
CAZ	100	0	0	0
CAZ	100	0	0	0
CAZ	100	0	0	0
CAZ	40	60	0	60
CAZ	100	0	0	0
CAZ	40	60	0	60
CAZ	50	50	0	50
CAZ	100	0	0	0
CAZ	33.3333	66.6667	0	66.6667
CAZ	100	0	0	0
CAZ	60	40	0	40
CAZ	100	0	0	0
CAZ	66.6667	33.3333	0	33.3333
CAZ	50	50	0	50
CAZ	100	0	0	0
CAZ	100	0	0	0
CAZ	100	0	0	0
CAZ	42.8571	57.1429	0	57.1429
CAZ	60	40	0	40
CAZ	70	30	0	30
CAZ	50	50	0	50
CAZ	100	0	0	0
CAZ	60	40	0	40
CAZ	40	60	0	60
MPZ	100	0	0	0
MPZ	75	25	0	25
MPZ	25	75	0	75
MPZ	100	0	0	0
MPZ	75	25	0	25
MPZ	100	0	0	0
MPZ	60	40	0	40
MPZ	66.6667	33.3333	0	33.3333
MPZ	75	25	0	25
MPZ	100	0	0	0
MPZ	75	25	0	25
MPZ	80	20	0	20
MPZ	100	0	0	0
MPZ	100	0	0	0
MPZ	100	0	0	0
MPZ	100	0	0	0
MPZ	50	50	0	50
MPZ	100	0	0	0
MPZ	100	0	0	0
MPZ	100	0	0	0
MPZ	0	100	0	100
MPZ	75	25	0	25
MPZ	0	100	0	100
MPZ	60	40	0	40
MPZ	100	0	0	0
MPZ	100	0	0	0
MPZ	100	0	0	0
MPZ	50	50	0	50
MPZ	0	100	0	100
MPZ	100	0	0	0
MPZ	50	50	0	50
MPZ	100	0	0	0
MPZ	100	0	0	0
MPZ	50	50	0	50
MPZ	100	0	0	0
MPZ	100	0	0	0
MPZ	100	0	0	0
MPZ	100	0	0	0
MPZ	50	50	0	50
MPZ	100	0	0	0
MPZ	100	0	0	0
MPZ	100	0	0	0
MPZ	50	50	0	50
MPZ	100	0	0	0
MPZ	66.6667	33.3333	0	33.3333
MPZ	100	0	0	0
MPZ	100	0	0	0
MPZ	50	50	0	50
MPZ	50	50	0	50
MPZ	100	0	0	0
MPZ	100	0	0	0
MPZ	100	0	0	0
MPZ	60	40	0	40
MPZ	100	0	0	0
MPZ	100	0	0	0
MPZ	100	0	0	0
MPZ	100	0	0	0
MPZ	100	0	0	0
MPZ	100	0	0	0
MPZ	100	0	0	0
MPZ	83.3333	16.6667	0	16.6667
MPZ	100	0	0	0
MPZ	100	0	0	0
MPZ	66.6667	33.3333	0	33.3333
MPZ	100	0	0	0
MPZ	100	0	0	0
MPZ	66.6667	33.3333	0	33.3333
MPZ	100	0	0	0
MPZ	0	100	0	100
MPZ	100	0	0	0
MPZ	66.6667	33.3333	0	33.3333
MPZ	100	0	0	0
MPZ	100	0	0	0
MPZ	25	75	0	75
MPZ	50	50	0	50
MPZ	100	0	0	0
MPZ	100	0	0	0
MPZ	50	50	0	50
MPZ	100	0	0	0
MPZ	100	0	0	0
MPZ	100	0	0	0
MPZ	100	0	0	0
MPZ	100	0	0	0
MPZ	100	0	0	0
MPZ	100	0	0	0
MPZ	100	0	0	0
MPZ	50	50	0	50
MPZ	100	0	0	0
MPZ	100	0	0	0
MPZ	50	50	0	50
MPZ	100	0	0	0
MPZ	50	50	0	50
MPZ	75	25	0	25
MPZ	66.6667	33.3333	0	33.3333
MPZ	100	0	0	0
MPZ	66.6667	33.3333	0	33.3333
MPZ	50	50	0	50
MPZ	66.6667	33.3333	0	33.3333
MPZ	66.6667	33.3333	0	33.3333
MPZ	100	0	0	0
MPZ	100	0	0	0
MPZ	50	50	0	50
MPZ	50	50	0	50
MPZ	100	0	0	0
MPZ	100	0	0	0
MPZ	100	0	0	0
MPZ	100	0	0	0
MPZ	66.6667	33.3333	0	33.3333
MPZ	100	0	0	0
MPZ	50	50	0	50
MPZ	66.6667	33.3333	0	33.3333
MPZ	100	0	0	0
MPZ	25	75	0	75
MPZ	100	0	0	0
MPZ	50	50	0	50
MPZ	100	0	0	0
MPZ	100	0	0	0
MPZ	50	50	0	50
MPZ	50	50	0	50
MPZ	100	0	0	0
MPZ	100	0	0	0
MPZ	100	0	0	0
MPZ	50	50	0	50
MPZ	100	0	0	0
MPZ	50	50	0	50
MPZ	100	0	0	0
MPZ	100	0	0	0
MPZ	100	0	0	0
PlZ	0	100	0	100
PlZ	100	0	0	0
PlZ	33.3333	66.6667	0	66.6667
PlZ	100	0	0	0
PlZ	25	75	0	75
PlZ	0	25	75	100
PlZ	50	50	0	50
PlZ	25	75	0	75
PlZ	50	50	0	50
PlZ	100	0	0	0
PlZ	100	0	0	0
PlZ	50	50	0	50
PlZ	100	0	0	0
PlZ	100	0	0	0
PlZ	100	0	0	0
PlZ	100	0	0	0
PlZ	20	80	0	80
PlZ	100	0	0	0
PlZ	100	0	0	0
PlZ	75	25	0	25
PlZ	50	50	0	50
PlZ	100	0	0	0
PlZ	100	0	0	0
PlZ	100	0	0	0
PlZ	33.3333	33.3333	33.3333	66.6667
PlZ	33.3333	66.6667	0	66.6667
PlZ	100	0	0	0
PlZ	50	50	0	50
PlZ	100	0	0	0
PlZ	40	60	0	60
PlZ	100	0	0	0
PlZ	42.8571	42.8571	14.2857	57.1429
PlZ	100	0	0	0
PlZ	100	0	0	0
PlZ	50	50	0	50
PlZ	100	0	0	0
PlZ	66.6667	33.3333	0	33.3333
PlZ	33.3333	66.6667	0	66.6667
PlZ	50	50	0	50
PlZ	100	0	0	0
PlZ	100	0	0	0
PlZ	50	50	0	50
PlZ	100	0	0	0
PlZ	100	0	0	0
PlZ	100	0	0	0
PlZ	50	0	50	50
PlZ	66.6667	0	33.3333	33.3333
PlZ	100	0	0	0
PlZ	100	0	0	0
PlZ	100	0	0	0
PlZ	100	0	0	0
PlZ	100	0	0	0
PlZ	33.3333	66.6667	0	66.6667
PlZ	100	0	0	0
PlZ	100	0	0	0
PlZ	50	50	0	50
PlZ	50	50	0	50
PlZ	50	50	0	50
PlZ	100	0	0	0
PlZ	33.3333	66.6667	0	66.6667
PlZ	100	0	0	0
PlZ	100	0	0	0
PlZ	50	50	0	50
PlZ	0	100	0	100
PlZ	100	0	0	0
PlZ	66.6667	33.3333	0	33.3333
PlZ	100	0	0	0
PlZ	66.6667	33.3333	0	33.3333
PlZ	50	50	0	50
PlZ	100	0	0	0
PlZ	50	50	0	50
PlZ	100	0	0	0
PlZ	50	50	0	50
PlZ	50	50	0	50
PlZ	100	0	0	0
PlZ	66.6667	33.3333	0	33.3333
PlZ	100	0	0	0
PlZ	100	0	0	0
PlZ	100	0	0	0
PlZ	75	25	0	25
PlZ	66.6667	33.3333	0	33.3333
PlZ	100	0	0	0
PlZ	100	0	0	0
PlZ	66.6667	33.3333	0	33.3333
PlZ	50	50	0	50
PlZ	100	0	0	0
PlZ	0	100	0	100
PlZ	12.5	87.5	0	87.5
PlZ	66.6667	33.3333	0	33.3333
PlZ	100	0	0	0
PlZ	50	50	0	50
PlZ	75	25	0	25
PlZ	100	0	0	0
PlZ	100	0	0	0
PlZ	100	0	0	0
PlZ	0	40	60	100
PlZ	100	0	0	0
PlZ	0	60	40	100
PlZ	33.3333	66.6667	0	66.6667
PlZ	66.6667	33.3333	0	33.3333
PlZ	50	50	0	50
PlZ	50	50	0	50
PlZ	40	60	0	60
PlZ	0	100	0	100
PlZ	0	100	0	100
PlZ	100	0	0	0
PlZ	33.3333	66.6667	0	66.6667
PlZ	100	0	0	0
PlZ	100	0	0	0
PlZ	100	0	0	0
PoZ	0	100	0	100
PoZ	100	0	0	0
PoZ	100	0	0	0
PoZ	50	33.3333	16.6667	50
PoZ	100	0	0	0
PoZ	66.6667	33.3333	0	33.3333
PoZ	66.6667	33.3333	0	33.3333
PoZ	100	0	0	0
PoZ	100	0	0	0
PoZ	66.6667	0	33.3333	33.3333
PoZ	100	0	0	0
PoZ	20	20	60	80
PoZ	33.3333	66.6667	0	66.6667
PoZ	100	0	0	0
PoZ	100	0	0	0
PoZ	0	100	0	100
PoZ	0	100	0	100
PoZ	0	50	50	100
PoZ	100	0	0	0
PoZ	80	20	0	20
PoZ	33.3333	66.6667	0	66.6667
PoZ	100	0	0	0
PoZ	0	100	0	100
PoZ	25	50	25	75
PoZ	100	0	0	0
PoZ	100	0	0	0
PoZ	50	50	0	50
PoZ	83.3333	16.6667	0	16.6667
PoZ	50	50	0	50
PoZ	100	0	0	0
PoZ	100	0	0	0
PoZ	100	0	0	0
PoZ	66.6667	33.3333	0	33.3333
PoZ	50	50	0	50
PoZ	50	50	0	50
PoZ	100	0	0	0
PoZ	66.6667	33.3333	0	33.3333
PoZ	25	75	0	75
PoZ	100	0	0	0
PoZ	100	0	0	0
PoZ	100	0	0	0
PoZ	0	80	20	100
PoZ	0	100	0	100
PoZ	50	50	0	50
PoZ	66.6667	33.3333	0	33.3333
PoZ	50	50	0	50
PoZ	100	0	0	0
PoZ	100	0	0	0
PoZ	66.6667	33.3333	0	33.3333
PoZ	66.6667	33.3333	0	33.3333
PoZ	0	100	0	100
PoZ	50	50	0	50
PoZ	75	25	0	25
PoZ	25	75	0	75
PoZ	0	20	80	100
PoZ	50	50	0	50
PoZ	25	25	50	75
PoZ	100	0	0	0
PoZ	50	50	0	50
PoZ	0	100	0	100
PoZ	100	0	0	0
PoZ	33.3333	66.6667	0	66.6667
PoZ	50	50	0	50
PoZ	66.6667	33.3333	0	33.3333
PoZ	100	0	0	0
PoZ	100	0	0	0
PoZ	100	0	0	0
PoZ	100	0	0	0
PoZ	100	0	0	0
PoZ	16.6667	33.3333	50	83.3333
PoZ	0	100	0	100
PoZ	33.3333	33.3333	33.3333	66.6667
PoZ	50	50	0	50
PoZ	0	100	0	100
PoZ	50	50	0	50
PoZ	0	100	0	100
PoZ	100	0	0	0
PoZ	25	75	0	75
PoZ	40	60	0	60
PoZ	33.3333	66.6667	0	66.6667
PoZ	50	0	50	50
PoZ	40	60	0	60
PoZ	0	66.6667	33.3333	100
PoZ	20	60	20	80
PoZ	100	0	0	0
PoZ	50	50	0	50
PoZ	80	20	0	20
PoZ	100	0	0	0
PoZ	25	75	0	75
PoZ	66.6667	33.3333	0	33.3333
PoZ	25	25	50	75
PoZ	66.6667	33.3333	0	33.3333
PoZ	33.3333	66.6667	0	66.6667
PoZ	50	50	0	50
PoZ	12.5	75	12.5	87.5
PoZ	100	0	0	0
VOZ	33.3333	66.6667	0	66.6667
VOZ	100	0	0	0
VOZ	25	50	25	75
VOZ	100	0	0	0
VOZ	100	0	0	0
VOZ	0	100	0	100
VOZ	100	0	0	0
VOZ	100	0	0	0
VOZ	100	0	0	0
VOZ	66.6667	33.3333	0	33.3333
VOZ	100	0	0	0
VOZ	66.6667	33.3333	0	33.3333
VOZ	50	50	0	50
VOZ	50	50	0	50
VOZ	50	50	0	50
VOZ	33.3333	66.6667	0	66.6667
VOZ	50	50	0	50
VOZ	66.6667	33.3333	0	33.3333
VOZ	100	0	0	0
VOZ	0	100	0	100
VOZ	0	50	50	100
VOZ	0	100	0	100
VOZ	0	50	50	100
VOZ	50	50	0	50
VOZ	0	100	0	100
VOZ	25	75	0	75
VOZ	0	100	0	100
VOZ	33.3333	66.6667	0	66.6667
VOZ	50	50	0	50
VOZ	12.5	87.5	0	87.5
VOZ	50	33.3333	16.6667	50
VOZ	66.6667	33.3333	0	33.3333
VOZ	60	40	0	40
VOZ	100	0	0	0
VOZ	0	100	0	100
VOZ	100	0	0	0
VOZ	50	50	0	50
VOZ	100	0	0	0
VOZ	33.3333	66.6667	0	66.6667
VOZ	28.5714	42.8571	28.5714	71.4286
VOZ	25	75	0	75
VOZ	50	50	0	50
VOZ	80	20	0	20
VOZ	50	50	0	50
VOZ	0	100	0	100
VOZ	0	100	0	100
VOZ	41.6667	33.3333	25	58.3333
VOZ	0	100	0	100
VOZ	37.5	62.5	0	62.5
VOZ	100	0	0	0
VOZ	50	50	0	50
VOZ	33.3333	66.6667	0	66.6667
VOZ	50	50	0	50
VOZ	66.6667	33.3333	0	33.3333
VOZ	100	0	0	0
VOZ	75	25	0	25
VOZ	100	0	0	0
VOZ	100	0	0	0
VOZ	25	75	0	75
VOZ	50	50	0	50
VOZ	100	0	0	0
VOZ	100	0	0	0
VOZ	100	0	0	0
VOZ	75	25	0	25
VOZ	100	0	0	0
VOZ	50	50	0	50
VOZ	66.6667	33.3333	0	33.3333
VOZ	50	50	0	50
VOZ	66.6667	33.3333	0	33.3333
VOZ	100	0	0	0
VOZ	100	0	0	0
VOZ	66.6667	33.3333	0	33.3333
VOZ	33.3333	33.3333	33.3333	66.6667
VOZ	50	50	0	50
VOZ	33.3333	33.3333	33.3333	66.6667
VOZ	33.3333	33.3333	33.3333	66.6667
VOZ	33.3333	33.3333	33.3333	66.6667
VOZ	33.3333	66.6667	0	66.6667
VOZ	33.3333	33.3333	33.3333	66.6667
VOZ	60	40	0	40
VOZ	100	0	0	0
VOZ	60	40	0	40
VOZ	100	0	0	0
VOZ	66.6667	33.3333	0	33.3333
VOZ	50	50	0	50
VOZ	100	0	0	0
VOZ	100	0	0	0
VOZ	50	50	0	50
VOZ	50	50	0	50
VOZ	100	0	0	0
VOZ	57.1429	42.8571	0	42.8571
VOZ	100	0	0	0
VOZ	100	0	0	0
VOZ	100	0	0	0
VOZ	50	50	0	50
VOZ	60	40	0	40
VOZ	0	100	0	100
VOZ	100	0	0	0
VOZ	100	0	0	0
VOZ	33.3333	66.6667	0	66.6667
VOZ	50	50	0	50
VOZ	100	0	0	0
VOZ	100	0	0	0
CZ	50	50	0	50
CZ	50	50	0	50
CZ	50	50	0	50
CZ	100	0	0	0
CZ	50	50	0	50
CZ	100	0	0	0
CZ	50	50	0	50
CZ	75	25	0	25
CZ	100	0	0	0
CZ	66.6667	33.3333	0	33.3333
CZ	75	25	0	25
CZ	60	40	0	40
CZ	100	0	0	0
CZ	66.6667	33.3333	0	33.3333
CZ	100	0	0	0
CZ	100	0	0	0
CZ	50	50	0	50
CZ	50	50	0	50
CZ	100	0	0	0
CZ	50	50	0	50
CZ	100	0	0	0
CZ	0	100	0	100
CZ	25	75	0	75
CZ	66.6667	33.3333	0	33.3333
CZ	50	50	0	50
CZ	100	0	0	0
CZ	100	0	0	0
CZ	100	0	0	0
CZ	0	100	0	100
CZ	100	0	0	0
CZ	66.6667	33.3333	0	33.3333
CZ	75	25	0	25
CZ	66.6667	33.3333	0	33.3333
CZ	100	0	0	0
CZ	100	0	0	0
CZ	100	0	0	0
CZ	50	50	0	50
CZ	100	0	0	0
CZ	100	0	0	0
CZ	100	0	0	0
CZ	75	0	25	25
CZ	62.5	37.5	0	37.5
CZ	60	40	0	40
CZ	50	50	0	50
CZ	75	25	0	25
CZ	100	0	0	0
CZ	100	0	0	0
CZ	100	0	0	0
CZ	0	100	0	100
CZ	100	0	0	0
CZ	100	0	0	0
CZ	50	50	0	50
CZ	66.6667	33.3333	0	33.3333
CZ	100	0	0	0
CZ	100	0	0	0
CZ	100	0	0	0
CZ	100	0	0	0
CZ	100	0	0	0
CZ	50	50	0	50
CZ	100	0	0	0
CZ	100	0	0	0
CZ	33.3333	66.6667	0	66.6667
CZ	75	25	0	25
CZ	100	0	0	0
CZ	100	0	0	0
CZ	100	0	0	0
CZ	100	0	0	0
CZ	50	50	0	50
CZ	100	0	0	0
CZ	50	50	0	50
CZ	100	0	0	0
CZ	66.6667	33.3333	0	33.3333
CZ	40	60	0	60
CZ	50	50	0	50
CZ	100	0	0	0
CZ	100	0	0	0
CZ	100	0	0	0
CZ	100	0	0	0
CZ	100	0	0	0
CZ	100	0	0	0
CZ	60	20	20	40
CZ	33.3333	33.3333	33.3333	66.6667
CZ	100	0	0	0
CZ	100	0	0	0
CZ	100	0	0	0
CZ	100	0	0	0
CZ	100	0	0	0
CZ	100	0	0	0
CZ	100	0	0	0
CZ	100	0	0	0
CZ	33.3333	66.6667	0	66.6667
CZ	33.3333	66.6667	0	66.6667
CZ	100	0	0	0
CZ	100	0	0	0
CZ	66.6667	33.3333	0	33.3333
CZ	50	50	0	50
CZ	100	0	0	0
CZ	57.1429	42.8571	0	42.8571
CZ	80	20	0	20
CZ	66.6667	33.3333	0	33.3333
CZ	100	0	0	0
CZ	50	50	0	50
CZ	80	20	0	20
CZ	75	25	0	25
CZ	100	0	0	0
ZZ	0	66.6667	33.3333	100
ZZ	0	100	0	100
ZZ	66.6667	33.3333	0	33.3333
ZZ	33.3333	66.6667	0	66.6667
ZZ	57.1429	42.8571	0	42.8571
ZZ	100	0	0	0
ZZ	100	0	0	0
ZZ	33.3333	66.6667	0	66.6667
ZZ	66.6667	33.3333	0	33.3333
ZZ	25	75	0	75
ZZ	50	0	50	50
ZZ	100	0	0	0
ZZ	33.3333	66.6667	0	66.6667
ZZ	0	100	0	100
ZZ	66.6667	33.3333	0	33.3333
ZZ	66.6667	33.3333	0	33.3333
ZZ	50	50	0	50
ZZ	100	0	0	0
ZZ	50	50	0	50
ZZ	25	25	50	75
ZZ	66.6667	33.3333	0	33.3333
ZZ	66.6667	33.3333	0	33.3333
ZZ	33.3333	66.6667	0	66.6667
ZZ	50	50	0	50
ZZ	33.3333	66.6667	0	66.6667
ZZ	0	100	0	100
ZZ	66.6667	33.3333	0	33.3333
ZZ	50	50	0	50
ZZ	75	25	0	25
ZZ	50	50	0	50
ZZ	33.3333	66.6667	0	66.6667
ZZ	33.3333	66.6667	0	66.6667
ZZ	100	0	0	0
ZZ	25	50	25	75
ZZ	100	0	0	0
ZZ	100	0	0	0
ZZ	100	0	0	0
ZZ	100	0	0	0
ZZ	100	0	0	0
ZZ	0	100	0	100
ZZ	100	0	0	0
ZZ	100	0	0	0
ZZ	0	100	0	100
ZZ	25	75	0	75
ZZ	0	50	50	100
ZZ	33.3333	33.3333	33.3333	66.6667
ZZ	25	75	0	75
ZZ	50	50	0	50
ZZ	33.3333	66.6667	0	66.6667
ZZ	50	50	0	50
ZZ	0	75	25	100
ZZ	33.3333	33.3333	33.3333	66.6667
ZZ	0	100	0	100
ZZ	50	50	0	50
ZZ	75	25	0	25
ZZ	66.6667	33.3333	0	33.3333
ZZ	0	100	0	100
ZZ	0	100	0	100
ZZ	100	0	0	0
ZZ	50	50	0	50
ZZ	66.6667	33.3333	0	33.3333
ZZ	33.3333	66.6667	0	66.6667
ZZ	0	100	0	100
ZZ	100	0	0	0
ZZ	100	0	0	0
ZZ	33.3333	66.6667	0	66.6667
ZZ	33.3333	66.6667	0	66.6667
ZZ	25	75	0	75
ZZ	100	0	0	0
ZZ	50	50	0	50
ZZ	100	0	0	0
ZZ	100	0	0	0
ZZ	100	0	0	0
ZZ	100	0	0	0
ZZ	100	0	0	0
ZZ	25	50	25	75
ZZ	100	0	0	0
ZZ	75	25	0	25
ZZ	100	0	0	0
ZZ	100	0	0	0
ZZ	0	100	0	100
ZZ	50	50	0	50
ZZ	50	50	0	50
ZZ	66.6667	33.3333	0	33.3333
ZZ	20	60	20	80
ZZ	100	0	0	0
ZZ	33.3333	66.6667	0	66.6667
ZZ	100	0	0	0
ZZ	100	0	0	0
ZZ	100	0	0	0
ZZ	100	0	0	0
ZZ	0	100	0	100
ZZ	100	0	0	0
ZZ	25	75	0	75
ZZ	50	50	0	50
ZZ	100	0	0	0
ZZ	100	0	0	0
ZZ	80	20	0	20
ZZ	100	0	0	0
ZZ	0	100	0	100
ZZ	75	25	0	25
ZZ	100	0	0	0
ZZ	25	75	0	75
ZZ	100	0	0	0
ZZ	100	0	0	0
ZZ	100	0	0	0
ZZ	100	0	0	0
ZZ	33.3333	66.6667	0	66.6667
ZZ	100	0	0	0
ZZ	75	25	0	25
ZZ	66.6667	33.3333	0	33.3333
ZZ	66.6667	33.3333	0	33.3333
ZZ	100	0	0	0
ZZ	33.3333	66.6667	0	66.6667
ZZ	100	0	0	0
ZZ	50	50	0	50
ZZ	75	25	0	25
ZZ	0	100	0	100
ZZ	100	0	0	0
ZZ	100	0	0	0
ZZ	100	0	0	0
ZZ	66.6667	33.3333	0	33.3333
ZZ	100	0	0	0
ZZ	33.3333	66.6667	0	66.6667
ZZ	66.6667	33.3333	0	33.3333
ZZ	100	0	0	0
ZZ	100	0	0	0
ZZ	100	0	0	0
ZZ	100	0	0	0
ZZ	100	0	0	0
ZZ	100	0	0	0
ZZ	100	0	0	0
ZZ	100	0	0	0
ZZ	100	0	0	0
ZZ	100	0	0	0
ZZ	50	50	0	50
ZZ	100	0	0	0
ZZ	50	50	0	50
ZZ	0	100	0	100
ZZ	0	100	0	100
ZZ	100	0	0	0
ZZ	100	0	0	0
ZZ	100	0	0	0
ZZ	50	50	0	50
ZZ	100	0	0	0
ZZ	100	0	0	0
ZZ	100	0	0	0

## Sheet: Correspondance
PHZ	fcca	fucca	fdro	C_db	C_dm	C_dn	Z_pie	Ubl	plong	pras	ddr	dcr	ddvg	o_dr	o_tom
BSZ	53	2	57	89	7	8	3	5	49	63	15	88	9	86	26
BZ	15	0	152	120	3	9	2	33	128	39	7	9	151	129	38
BNZ	58	7	59	97	7	5	6	9	21	103	39	77	8	68	56
CAZ	112	8	28	112	8	9	5	14	50	98	54	93	1	70	78
MPZ	99	12	17	86	10	5	19	8	36	92	14	110	4	22	106
PlZ	21	0	89	93	6	4	0	7	90	20	50	55	5	101	9
PoZ	4	0	92	75	5	11	0	5	88	8	8	1	87	91	5
VOZ	76	0	27	74	12	9	0	8	86	17	54	21	28	97	6
CZ	1	0	104	71	7	20	0	7	98	7	2	5	98	101	4
ZZ	26	1	120	120	8	2	1	16	122	25	56	86	5	135	12

## Sheet: Codes
VARIABLES	LABEL	VALUES
ID_troup	Flock ID
ID_animal	Animal ID
vegz	Vegetation zones
Loc	Locality
PHZ	Phytogeographic zones	MPZ: Mekrou-Pendjari zone, CAZ: Chaine Atacora zone, BNZ: Borgou-Nord zone, BSZ: Borgou-Sud zone, BZ: Bassila zone, CZ: Coastal zone, PoZ: Pobe zone, PlZ: Plateau zone, VOZ: Oueme Valley zone, ZZ: Zou zone
WH	Withers height in cm
RH	Rump heigt in cm
SH	Sternum height in cm
BH	Back height in cm
CD	Chest depth in cm
RD	Rump depth in cm
CW	Chest width in cm
SIL	Scapulo-ischial length in cm
BL	Body Length in cm
HL	Head Length in cm
HW	Head width in cm
EL	Ear length in cm
MD	Muzzle diameter in cm
NL	Neck Length in cm
NG	Neck girth in cm
TL	Tail length in cm
HG	Heart girth in cm
CC	Chest circumference in cm
AG	Abdominal Girth in cm
BD	Bicostal diameter in cm
RL	Rump Length in cm
RW	Rump Width in cm
TC	Cannon bone circumference in cm
HC	Hock circumference in cm
BW	Body weight in Kg
MI	Mass index
IGS	Slenderness index
IAT	Auricular index
USI	Sternum index
BI	Boniness index
IP	Pelvic
CDI	Chest depth index
SI	Size Index
Ba	Balance
IBR	Body
PI	Pectoral Index
IC	Cephalic
BR	Body ratio
TD	Thoracic development
FacPro	Facial head profile	1=concave, 2=ultra-concave, 3=Straight
Tcoa	General aspect of body hair coat color	1=uniform, 2=composite, 3=zoned pie
Colcoa	Color of coat	1=Cdb, 2=Cdm, 3=Cdn, 4=Zpie, 5=Ubl
Hatyp	Hair type	1=long, 2=short
Baprof	Back profile	1=straight, 2=dipped, 3=slopes up toward the withers
Eaorie	Ear orientation	1=erected, 2=dropped
ddr	Straight back
dcr	Bent down back
ddvg	Back descending towards withers
Z_pie	Pied-bald
fcca	Concave facial
fucca	Ultra-concave facial
fdro	Straight facial
O_tom	Dropped ear
O_dr	Erected ear
Ubl	Uniform white
C_dn	Composite dominant black
C_db	dominant white
C_dm	dominant brown
plong	Long hair
pras	Short hair
